# Supplementary material for: Purified Diets Lacking Fermentable Fiber Reduce Microbial Diversity, Alter Epithelial Transcriptome, and Exacerbate Colitis
Source: Nutrients. 2026 Mar 11;18(6):891. doi: 10.3390/nu18060891 (PMC13028889; doi:10.3390/nu18060891)
Supplement: Supplementary file 1 [file nutrients-18-00891-s001.zip]

Archive with 3 entries (3 files):
- Suppl Table 1_LEfSE results.xlsx
- Suppl Table 2_DEGs.xlsx
- Supplemental Figures.pptx
