# Supplementary material for: Purified Diets Lacking Fermentable Fiber Reduce Microbial Diversity, Alter Epithelial Transcriptome, and Exacerbate Colitis
Source: Nutrients. 2026 Mar 11;18(6):891. doi: 10.3390/nu18060891 (PMC13028889; doi:10.3390/nu18060891)
Supplement: Supplementary file 1 [file nutrients-18-00891-s001.zip › Suppl Table 1_LEfSE results.xlsx]

## Sheet: LEfSe_Results
Taxa	group enriched	Effect Size	p-value
k__Bacteria.p__Firmicutes.c__Clostridia.o__Clostridiales.f__Lachnospiraceae	chow	4.90285	0.0330063
k__Bacteria.p__Firmicutes.c__Clostridia.o__Clostridiales.f__Lachnospiraceae.g__NA	chow	4.89934	0.0330063
k__Bacteria.p__Bacteroidetes.c__Bacteroidia.o__Bacteroidales.f__NA.g__NA.s__sp12572_sp12578_sp12693	chow	4.61423	0.010282
k__Bacteria.p__Firmicutes.c__Bacilli.o__Lactobacillales.f__Lactobacillaceae.g__Lactobacillus.s__johnsonii	chow	4.46981	0.0330063
k__Bacteria.p__Firmicutes.c__Clostridia.o__Clostridiales.f__Ruminococcaceae.g__NA.s__sp35293	chow	4.20036	0.00394775
k__Bacteria.p__Firmicutes.c__Clostridia.o__Clostridiales.f__Lachnospiraceae.g__NA.s__sp32761	chow	4.16867	0.0105152
k__Bacteria.p__Bacteroidetes.c__Bacteroidia.o__Bacteroidales.f__NA.g__NA.s__sp12755	chow	4.11658	0.00394775
k__Bacteria.p__Bacteroidetes.c__Bacteroidia.o__Bacteroidales.f__NA.g__NA.s__sp12494	chow	4.0717	0.00394775
k__Bacteria.p__Bacteroidetes.c__Bacteroidia.o__Bacteroidales.f__Rikenellaceae	chow	3.99157	0.00394775
k__Bacteria.p__Bacteroidetes.c__Bacteroidia.o__Bacteroidales.f__Rikenellaceae.g__NA.s__sp14636	chow	3.94127	0.00394775
k__Bacteria.p__Bacteroidetes.c__Bacteroidia.o__Bacteroidales.f__Rikenellaceae.g__NA	chow	3.9124	0.00394775
k__Bacteria.p__Firmicutes.c__Clostridia.o__Clostridiales.f__Lachnospiraceae.g__NA.s__sp32255	chow	3.88756	0.00394775
k__Bacteria.p__Firmicutes.c__Clostridia.o__Clostridiales.f__Lachnospiraceae.g__Roseburia	chow	3.8842	0.0330063
k__Bacteria.p__Actinobacteria.c__Actinobacteria.o__Bifidobacteriales.f__Bifidobacteriaceae.g__Bifidobacterium.s__pseudolongum	chow	3.87028	0.010282
k__Bacteria.p__Bacteroidetes.c__Bacteroidia.o__Bacteroidales.f__NA.g__NA.s__sp12804	chow	3.82691	0.00394775
k__Bacteria.p__Firmicutes.c__Clostridia.o__Clostridiales.f__Lachnospiraceae.g__NA.s__sp33781	chow	3.79596	0.00394775
k__Bacteria.p__Bacteroidetes.c__Bacteroidia.o__Bacteroidales.f__NA.g__NA.s__sp12647	chow	3.78069	0.00394775
k__Bacteria.p__Bacteroidetes.c__Bacteroidia.o__Bacteroidales.f__NA.g__NA.s__sp12805	chow	3.7714	0.00394775
k__Bacteria.p__Bacteroidetes.c__Bacteroidia.o__Bacteroidales.f__Prevotellaceae	chow	3.77062	0.00394775
k__Bacteria.p__Bacteroidetes.c__Bacteroidia.o__Bacteroidales.f__Prevotellaceae.g__NA	chow	3.76815	0.00394775
k__Bacteria.p__Bacteroidetes.c__Bacteroidia.o__Bacteroidales.f__Prevotellaceae.g__NA.s__sp13932	chow	3.76419	0.00394775
k__Bacteria.p__Firmicutes.c__Clostridia.o__Clostridiales.f__Lachnospiraceae.g__NA.s__sp32746	chow	3.71693	0.00394775
k__Bacteria.p__Firmicutes.c__Clostridia.o__Clostridiales.f__Lachnospiraceae.g__NA.s__sp32678	chow	3.71633	0.00394775
k__Bacteria.p__Bacteroidetes.c__Bacteroidia.o__Bacteroidales.f__NA.g__NA.s__sp12536_sp12753	chow	3.71611	0.00394775
k__Bacteria.p__Firmicutes.c__Clostridia.o__Clostridiales.f__Lachnospiraceae.g__NA.s__sp32596	chow	3.6466	0.00394775
k__Bacteria.p__Bacteroidetes.c__Bacteroidia.o__Bacteroidales.f__NA.g__NA.s__sp12589	chow	3.58647	0.00394775
k__Bacteria.p__Firmicutes.c__Clostridia.o__Clostridiales.f__Lachnospiraceae.g__NA.s__sp32596_sp32610	chow	3.58604	0.00394775
k__Bacteria.p__Firmicutes.c__Clostridia.o__Clostridiales.f__Lachnospiraceae.g__NA.s__sp32728	chow	3.57344	0.00394775
k__Bacteria.p__Firmicutes.c__Clostridia.o__Clostridiales.f__Lachnospiraceae.g__Roseburia.s__sp33140	chow	3.56618	0.00394775
k__Bacteria.p__Bacteroidetes.c__Bacteroidia.o__Bacteroidales.f__NA.g__NA.s__sp12565	chow	3.47917	0.00394775
k__Bacteria.p__Firmicutes.c__Clostridia.o__Clostridiales.f__Lachnospiraceae.g__NA.s__sp32630	chow	3.46859	0.0105152
k__Bacteria.p__Actinobacteria.c__Coriobacteriia.o__Coriobacteriales.f__Coriobacteriaceae.g__Enterorhabdus	chow	3.45661	0.0105152
k__Bacteria.p__Firmicutes.c__Clostridia.o__Clostridiales.f__Lachnospiraceae.g__NA.s__sp32622	chow	3.45365	0.010282
k__Bacteria.p__Firmicutes.c__Clostridia.o__Clostridiales.f__Lachnospiraceae.g__NA.s__sp32254	chow	3.43821	0.00394775
k__Bacteria.p__Firmicutes.c__Clostridia.o__Clostridiales.f__Lachnospiraceae.g__NA.s__sp32816	chow	3.43551	0.00394775
k__Bacteria.p__Firmicutes.c__Clostridia.o__Clostridiales.f__Ruminococcaceae.g__NA.s__sp35431	chow	3.43404	0.00394775
k__Bacteria.p__Firmicutes.c__Clostridia.o__Clostridiales.f__Lachnospiraceae.g__NA.s__sp32636_sp32803	chow	3.42505	0.00394775
k__Bacteria.p__Bacteroidetes.c__Bacteroidia.o__Bacteroidales.f__NA.g__NA.s__sp12595	chow	3.4042	0.00394775
k__Bacteria.p__Firmicutes.c__Clostridia.o__Clostridiales.f__Lachnospiraceae.g__NA.s__sp33725	chow	3.36468	0.00394775
k__Bacteria.p__Firmicutes.c__Clostridia.o__Clostridiales.f__Lachnospiraceae.g__Roseburia.s__sp33143	chow	3.34501	0.00394775
k__Bacteria.p__Firmicutes.c__Clostridia.o__Clostridiales.f__Lachnospiraceae.g__NA.s__sp32826	chow	3.34154	0.00394775
k__Bacteria.p__Bacteroidetes.c__Bacteroidia.o__Bacteroidales.f__NA.g__NA.s__sp12571	chow	3.32521	0.00394775
k__Bacteria.p__Firmicutes.c__Clostridia.o__Clostridiales.f__Lachnospiraceae.g__NA.s__sp33674	chow	3.32052	0.00394775
k__Bacteria.p__Bacteroidetes.c__Bacteroidia.o__Bacteroidales.f__NA.g__NA.s__sp12475_sp12557	chow	3.30135	0.00394775
k__Bacteria.p__Bacteroidetes.c__Bacteroidia.o__Bacteroidales.f__NA.g__NA.s__sp12641	chow	3.30081	0.00394775
k__Bacteria.p__Firmicutes.c__Clostridia.o__Clostridiales.f__Lachnospiraceae.g__NA.s__sp32799	chow	3.28414	0.00394775
k__Bacteria.p__Firmicutes.c__Clostridia.o__Clostridiales.f__Lachnospiraceae.g__NA.s__sp32617_sp32782	chow	3.27941	0.00394775
k__Bacteria.p__Bacteroidetes.c__Bacteroidia.o__Bacteroidales.f__Bacteroidaceae	chow	3.27421	0.00634972
k__Bacteria.p__Firmicutes.c__Clostridia.o__Clostridiales.f__Lachnospiraceae.g__Coprococcus.s__comes_sp32193	chow	3.2692	0.00959773
k__Bacteria.p__Firmicutes.c__Clostridia.o__Clostridiales.f__Lachnospiraceae.g__NA.s__sp32746_sp32777	chow	3.26872	0.00394775
k__Bacteria.p__Bacteroidetes.c__Bacteroidia.o__Bacteroidales.f__Bacteroidaceae.g__Bacteroides	chow	3.2665	0.00634972
k__Bacteria.p__Bacteroidetes.c__Bacteroidia.o__Bacteroidales.f__Bacteroidaceae.g__Bacteroides.s__acidifaciens	chow	3.25669	0.00634972
k__Bacteria.p__Firmicutes.c__Clostridia.o__Clostridiales.f__Lachnospiraceae.g__NA.s__sp33589	chow	3.2525	0.00394775
k__Bacteria.p__Firmicutes.c__Clostridia.o__Clostridiales.f__Lachnospiraceae.g__NA.s__sp32763	chow	3.24891	0.00394775
k__Bacteria.p__Bacteroidetes.c__Bacteroidia.o__Bacteroidales.f__NA.g__NA.s__sp12660	chow	3.24867	0.00394775
k__Bacteria.p__Proteobacteria	chow	3.22892	0.00394775
k__Bacteria.p__Proteobacteria.c__Epsilonproteobacteria.o__Campylobacterales.f__Helicobacteraceae.g__Helicobacter.s__ganmani	chow	3.22819	0.0182354
k__Bacteria.p__Firmicutes.c__Clostridia.o__Clostridiales.f__Lachnospiraceae.g__Coprococcus	chow	3.20892	0.00959773
k__Bacteria.p__Proteobacteria.c__Deltaproteobacteria	chow	3.20768	0.00394775
k__Bacteria.p__Proteobacteria.c__Epsilonproteobacteria.o__Campylobacterales	chow	3.2038	0.0182354
k__Bacteria.p__Proteobacteria.c__Deltaproteobacteria.o__Desulfovibrionales.f__Desulfovibrionaceae	chow	3.20171	0.00394775
k__Bacteria.p__Bacteroidetes.c__Bacteroidia.o__Bacteroidales.f__NA.g__NA.s__sp12802	chow	3.19437	0.00394775
k__Bacteria.p__Proteobacteria.c__Deltaproteobacteria.o__Desulfovibrionales.f__Desulfovibrionaceae.g__Desulfovibrio	chow	3.19374	0.00394775
k__Bacteria.p__Firmicutes.c__Erysipelotrichia.o__Erysipelotrichales.f__Erysipelotrichaceae.g__NA.s__sp36786	chow	3.19266	0.0182354
k__Bacteria.p__Proteobacteria.c__Deltaproteobacteria.o__Desulfovibrionales.f__Desulfovibrionaceae.g__Desulfovibrio.s__sp52643	chow	3.18614	0.00394775
k__Bacteria.p__Firmicutes.c__Clostridia.o__Clostridiales.f__Lachnospiraceae.g__NA.s__sp32623	chow	3.1807	0.00394775
k__Bacteria.p__Firmicutes.c__Clostridia.o__Clostridiales.f__Lachnospiraceae.g__NA.s__sp33539	chow	3.17024	0.00394775
k__Bacteria.p__Proteobacteria.c__Deltaproteobacteria.o__Desulfovibrionales	chow	3.16898	0.00394775
k__Bacteria.p__Proteobacteria.c__Epsilonproteobacteria.o__Campylobacterales.f__Helicobacteraceae.g__Helicobacter	chow	3.15777	0.0182354
k__Bacteria.p__Firmicutes.c__Clostridia.o__Clostridiales.f__Lachnospiraceae.g__NA.s__sp33744	chow	3.11902	0.00634972
k__Bacteria.p__Firmicutes.c__Clostridia.o__Clostridiales.f__Lachnospiraceae.g__NA.s__sp33433	chow	3.11566	0.00394775
k__Bacteria.p__Firmicutes.c__Clostridia.o__Clostridiales.f__Lachnospiraceae.g__NA.s__sp32859	chow	3.10274	0.00394775
k__Bacteria.p__Firmicutes.c__Clostridia.o__Clostridiales.f__Lachnospiraceae.g__NA.s__sp32880	chow	3.09527	0.00394775
k__Bacteria.p__Bacteroidetes.c__Bacteroidia.o__Bacteroidales.f__Rikenellaceae.g__Rikenella.s__sp14426	chow	3.07138	0.00394775
k__Bacteria.p__Firmicutes.c__Clostridia.o__Clostridiales.f__Family_XIII.g__NA.s__sp31631	chow	3.06798	0.0330063
k__Bacteria.p__Firmicutes.c__Clostridia.o__Clostridiales.f__Ruminococcaceae.g__Anaerotruncus.s__sp34462	chow	3.06214	0.00959773
k__Bacteria.p__Bacteroidetes.c__Bacteroidia.o__Bacteroidales.f__Rikenellaceae.g__Rikenella	chow	3.06072	0.00394775
k__Bacteria.p__Bacteroidetes.c__Bacteroidia.o__Bacteroidales.f__NA.g__NA.s__sp12778	chow	3.04981	0.00394775
k__Bacteria.p__Firmicutes.c__Clostridia.o__Clostridiales.f__Ruminococcaceae.g__NA.s__sp35849	chow	3.04491	0.0411879
k__Bacteria.p__Bacteroidetes.c__Bacteroidia.o__Bacteroidales.f__Bacteroidaceae.g__Bacteroides.s__oleiciplenus_rodentium	chow	3.03854	0.0411879
k__Bacteria.p__Tenericutes	chow	3.03585	0.00829922
k__Bacteria.p__Firmicutes.c__Clostridia.o__Clostridiales.f__NA.g__NA.s__sp31119	chow	3.03487	0.00394775
k__Bacteria.p__Firmicutes.c__Clostridia.o__Clostridiales.f__Ruminococcaceae.g__Ruminiclostridium	chow	3.02574	0.0105152
k__Bacteria.p__Tenericutes.c__Mollicutes	chow	3.02553	0.00829922
k__Bacteria.p__Firmicutes.c__Clostridia.o__Clostridiales.f__Lachnospiraceae.g__NA.s__NA	chow	3.02397	0.0309022
k__Bacteria.p__Actinobacteria.c__Coriobacteriia.o__Coriobacteriales.f__Coriobacteriaceae.g__Enterorhabdus.s__sp10448	chow	3.01431	0.00394775
k__Bacteria.p__Firmicutes.c__Clostridia.o__Clostridiales.f__Ruminococcaceae.g__Anaerotruncus.s__sp34471	chow	3.00419	0.0309022
k__Bacteria.p__Bacteroidetes.c__Bacteroidia.o__Bacteroidales.f__NA.g__NA.s__sp12710	chow	2.99486	0.00394775
k__Bacteria.p__Firmicutes.c__Clostridia.o__Clostridiales.f__Lachnospiraceae.g__Lachnoclostridium.s__sp32402	chow	2.99382	0.00394775
k__Bacteria.p__Proteobacteria.c__Epsilonproteobacteria.o__Campylobacterales.f__Helicobacteraceae	chow	2.9925	0.0182354
k__Bacteria.p__Proteobacteria.c__Epsilonproteobacteria	chow	2.99198	0.0182354
k__Bacteria.p__Actinobacteria.c__Coriobacteriia.o__Coriobacteriales.f__Coriobacteriaceae.g__Enterorhabdus.s__caecimuris	chow	2.99166	0.0105152
k__Bacteria.p__Firmicutes.c__Clostridia.o__Clostridiales.f__NA.g__NA.s__sp31106	chow	2.98735	0.0182354
k__Bacteria.p__Firmicutes.c__Clostridia.o__Clostridiales.f__Lachnospiraceae.g__Roseburia.s__sp33164_sp33173	chow	2.97765	0.00394775
k__Bacteria.p__Firmicutes.c__Clostridia.o__Clostridiales.f__Lachnospiraceae.g__NA.s__sp32597	chow	2.97652	0.0182354
k__Bacteria.p__Firmicutes.c__Clostridia.o__Clostridiales.f__Ruminococcaceae.g__NA.s__sp35388_sp35422	chow	2.97062	0.0182354
k__Bacteria.p__Bacteroidetes.c__Bacteroidia.o__Bacteroidales.f__NA.g__NA.s__sp12705	chow	2.97007	0.00394775
k__Bacteria.p__Firmicutes.c__Clostridia.o__Clostridiales.f__Lachnospiraceae.g__NA.s__sp33658	chow	2.95629	0.0330063
k__Bacteria.p__Actinobacteria.c__Coriobacteriia.o__Coriobacteriales.f__Coriobacteriaceae.g__Enterorhabdus.s__mucosicola	chow	2.95274	0.0105152
k__Bacteria.p__Firmicutes.c__Clostridia.o__Clostridiales.f__Ruminococcaceae.g__Ruminiclostridium.s__sp34901	chow	2.94888	0.0182354
k__Bacteria.p__Firmicutes.c__Clostridia.o__Clostridiales.f__Lachnospiraceae.g__NA.s__sp32668	chow	2.94678	0.00634972
k__Bacteria.p__Tenericutes.c__Mollicutes.o__Anaeroplasmatales.f__Anaeroplasmataceae	chow	2.93361	0.00634972
k__Bacteria.p__Tenericutes.c__Mollicutes.o__Anaeroplasmatales.f__Anaeroplasmataceae.g__Anaeroplasma	chow	2.93063	0.00634972
k__Bacteria.p__Tenericutes.c__Mollicutes.o__Anaeroplasmatales	chow	2.93008	0.00634972
k__Bacteria.p__Firmicutes.c__Clostridia.o__Clostridiales.f__Ruminococcaceae.g__Anaerotruncus.s__sp34457	chow	2.92927	0.0411879
k__Bacteria.p__Firmicutes.c__Clostridia.o__Clostridiales.f__Lachnospiraceae.g__NA.s__sp32648	chow	2.92778	0.00394775
k__Bacteria.p__Tenericutes.c__Mollicutes.o__Anaeroplasmatales.f__Anaeroplasmataceae.g__Anaeroplasma.s__sp67615	chow	2.92761	0.00634972
k__Bacteria.p__Firmicutes.c__Clostridia.o__Clostridiales.f__Lachnospiraceae.g__NA.s__sp33690	chow	2.92733	0.00394775
k__Bacteria.p__Bacteroidetes.c__Bacteroidia.o__Bacteroidales.f__NA.g__NA.s__sp12616	chow	2.91951	0.00394775
k__Bacteria.p__Bacteroidetes.c__Bacteroidia.o__Bacteroidales.f__NA.g__NA.s__sp12499	chow	2.90618	0.00394775
k__Bacteria.p__Firmicutes.c__Clostridia.o__Clostridiales.f__Ruminococcaceae.g__NA.s__sp35869	chow	2.90362	0.00394775
k__Bacteria.p__Bacteroidetes.c__Bacteroidia.o__Bacteroidales.f__NA.g__NA.s__sp12704	chow	2.90241	0.00394775
k__Bacteria.p__Firmicutes.c__Clostridia.o__Clostridiales.f__NA.g__NA.s__sp31126	chow	2.88399	0.00394775
k__Bacteria.p__Firmicutes.c__Clostridia.o__Clostridiales.f__Lachnospiraceae.g__NA.s__sp33669	chow	2.87716	0.010282
k__Bacteria.p__Firmicutes.c__Clostridia.o__Clostridiales.f__NA.g__NA.s__sp31115	chow	2.8769	0.00634972
k__Bacteria.p__Bacteroidetes.c__Bacteroidia.o__Bacteroidales.f__NA.g__NA.s__sp12554	chow	2.87378	0.00394775
k__Bacteria.p__Bacteroidetes.c__Bacteroidia.o__Bacteroidales.f__NA.g__NA.s__sp12654	chow	2.86455	0.00394775
k__Bacteria.p__Firmicutes.c__Clostridia.o__Clostridiales.f__Ruminococcaceae.g__NA.s__sp35730	chow	2.86346	0.00634972
k__Bacteria.p__Firmicutes.c__Clostridia.o__Clostridiales.f__Ruminococcaceae.g__NA.s__sp35832_sp35839	chow	2.84528	0.00394775
k__Bacteria.p__Bacteroidetes.c__Bacteroidia.o__Bacteroidales.f__NA.g__NA.s__sp12623	chow	2.84326	0.00394775
k__Bacteria.p__Firmicutes.c__Clostridia.o__Clostridiales.f__Lachnospiraceae.g__NA.s__sp33431	chow	2.83478	0.0182354
k__Bacteria.p__Firmicutes.c__Clostridia.o__Clostridiales.f__Lachnospiraceae.g__NA.s__sp33513	chow	2.83369	0.0278277
k__Bacteria.p__Firmicutes.c__Clostridia.o__Clostridiales.f__Lachnospiraceae.g__NA.s__sp33673	chow	2.83041	0.0309022
k__Bacteria.p__Firmicutes.c__Clostridia.o__Clostridiales.f__Lachnospiraceae.g__Robinsoniella.s__peoriensis	chow	2.8246	0.00394775
k__Bacteria.p__Actinobacteria.c__Coriobacteriia.o__Coriobacteriales.f__Coriobacteriaceae.g__Paraeggerthella.s__hongkongensis	chow	2.82458	0.00634972
k__Bacteria.p__Firmicutes.c__Clostridia.o__Clostridiales.f__Ruminococcaceae.g__NA.s__sp35748	chow	2.80759	0.0182354
k__Bacteria.p__Bacteroidetes.c__Bacteroidia.o__Bacteroidales.f__NA.g__NA.s__sp12669_sp12685_sp12795	chow	2.80746	0.00394775
k__Bacteria.p__Firmicutes.c__Clostridia.o__Clostridiales.f__Ruminococcaceae.g__NA.s__sp35382_sp35403	chow	2.80417	0.0182354
k__Bacteria.p__Firmicutes.c__Clostridia.o__Clostridiales.f__Lachnospiraceae.g__Robinsoniella	chow	2.79283	0.00394775
k__Bacteria.p__Firmicutes.c__Clostridia.o__Clostridiales.f__Lachnospiraceae.g__Roseburia.s__sp33130	chow	2.77021	0.00394775
k__Bacteria.p__Firmicutes.c__Clostridia.o__Clostridiales.f__Lachnospiraceae.g__NA.s__sp32486	chow	2.76435	0.0182354
k__Bacteria.p__Firmicutes.c__Clostridia.o__Clostridiales.f__Lachnospiraceae.g__NA.s__sp33529	chow	2.76159	0.00394775
k__Bacteria.p__Actinobacteria.c__Coriobacteriia.o__Coriobacteriales.f__Coriobacteriaceae.g__Senegalimassilia	chow	2.75865	0.00394775
k__Bacteria.p__Firmicutes.c__Clostridia.o__Clostridiales.f__Ruminococcaceae.g__Anaerotruncus.s__sp34462_sp35834	chow	2.75842	0.010282
k__Bacteria.p__Firmicutes.c__Clostridia.o__Clostridiales.f__Lachnospiraceae.g__NA.s__sp33416_sp33419	chow	2.75766	0.0330063
k__Bacteria.p__Actinobacteria.c__Coriobacteriia.o__Coriobacteriales.f__Coriobacteriaceae.g__Paraeggerthella	chow	2.75396	0.00634972
k__Bacteria.p__Firmicutes.c__Clostridia.o__Clostridiales.f__Lachnospiraceae.g__NA.s__sp33453	chow	2.7511	0.0105152
k__Bacteria.p__Firmicutes.c__Clostridia.o__Clostridiales.f__Lachnospiraceae.g__NA.s__sp33733	chow	2.72867	0.00959773
k__Bacteria.p__Firmicutes.c__Clostridia.o__Clostridiales.f__Ruminococcaceae.g__Oscillibacter.s__sp34650_sp34654	chow	2.72711	0.00394775
k__Bacteria.p__Firmicutes.c__Clostridia.o__Clostridiales.f__Ruminococcaceae.g__NA.s__sp34863	chow	2.7247	0.0105152
k__Bacteria.p__Firmicutes.c__Clostridia.o__Clostridiales.f__Ruminococcaceae.g__NA.s__sp35297	chow	2.71554	0.00634972
k__Bacteria.p__Actinobacteria.c__Coriobacteriia.o__Coriobacteriales.f__Coriobacteriaceae.g__Parvibacter	chow	2.71526	0.00959773
k__Bacteria.p__Firmicutes.c__Clostridia.o__Clostridiales.f__Lachnospiraceae.g__Roseburia.s__sp33163	chow	2.70577	0.00394775
k__Bacteria.p__Firmicutes.c__Clostridia.o__Clostridiales.f__Lachnospiraceae.g__Anaerostipes	chow	2.6859	0.0182354
k__Bacteria.p__Firmicutes.c__Clostridia.o__Clostridiales.f__NA.g__NA.s__sp31075	chow	2.68257	0.00394775
k__Bacteria.p__Firmicutes.c__Clostridia.o__Clostridiales.f__Lachnospiraceae.g__NA.s__sp32510	chow	2.68044	0.00394775
k__Bacteria.p__Actinobacteria.c__Coriobacteriia.o__Coriobacteriales.f__Coriobacteriaceae.g__Parvibacter.s__caecicola	chow	2.67872	0.00959773
k__Bacteria.p__Firmicutes.c__Clostridia.o__Clostridiales.f__Ruminococcaceae.g__NA.s__sp34879	chow	2.67425	0.0330063
k__Bacteria.p__Bacteroidetes.c__Bacteroidia.o__Bacteroidales.f__NA.g__NA.s__sp12590	chow	2.672	0.00394775
k__Bacteria.p__Firmicutes.c__Clostridia.o__Clostridiales.f__Lachnospiraceae.g__NA.s__sp32791	chow	2.66154	0.0182354
k__Bacteria.p__Actinobacteria.c__Coriobacteriia.o__Coriobacteriales.f__Coriobacteriaceae.g__Senegalimassilia.s__sp10475	chow	2.65226	0.00394775
k__Bacteria.p__Firmicutes.c__Clostridia.o__Clostridiales.f__Lachnospiraceae.g__NA.s__sp33522_sp33537	chow	2.65127	0.00394775
k__Bacteria.p__Firmicutes.c__Clostridia.o__Clostridiales.f__Lachnospiraceae.g__NA.s__sp33419	chow	2.64684	0.010282
k__Bacteria.p__Firmicutes.c__Clostridia.o__Clostridiales.f__Ruminococcaceae.g__NA.s__sp34795	chow	2.61707	0.0182354
k__Bacteria.p__Firmicutes.c__Clostridia.o__Clostridiales.f__Lachnospiraceae.g__NA.s__sp32147_sp32484	chow	2.6167	0.00394775
k__Bacteria.p__Actinobacteria.c__Coriobacteriia.o__Coriobacteriales.f__Coriobacteriaceae.g__Senegalimassilia.s__sp10471	chow	2.61228	0.0182354
k__Bacteria.p__Firmicutes.c__Clostridia.o__Clostridiales.f__Ruminococcaceae.g__NA.s__sp35341	chow	2.60926	0.00394775
k__Bacteria.p__Firmicutes.c__Clostridia.o__Clostridiales.f__Lachnospiraceae.g__NA.s__sp32800_sp33767	chow	2.60701	0.00394775
k__Bacteria.p__Firmicutes.c__Clostridia.o__Clostridiales.f__Lachnospiraceae.g__NA.s__sp33631	chow	2.59849	0.00394775
k__Bacteria.p__Firmicutes.c__Clostridia.o__Clostridiales.f__Family_XIII.g__NA.s__sp31564	chow	2.59372	0.00829922
k__Bacteria.p__Firmicutes.c__Clostridia.o__Clostridiales.f__Ruminococcaceae.g__NA.s__sp35384	chow	2.58551	0.00634972
k__Bacteria.p__Firmicutes.c__Clostridia.o__Clostridiales.f__Ruminococcaceae.g__Anaerotruncus.s__sp34452_sp34475	chow	2.58006	0.0190165
k__Bacteria.p__Firmicutes.c__Clostridia.o__Clostridiales.f__Lachnospiraceae.g__NA.s__sp33747	chow	2.56158	0.00394775
k__Bacteria.p__Actinobacteria.c__Coriobacteriia.o__Coriobacteriales.f__Coriobacteriaceae.g__NA	chow	2.55296	0.00394775
k__Bacteria.p__Firmicutes.c__Clostridia.o__Clostridiales.f__Ruminococcaceae.g__Ruminiclostridium.s__sp34950	chow	2.54986	0.0278277
k__Bacteria.p__Firmicutes.c__Clostridia.o__Clostridiales.f__Lachnospiraceae.g__NA.s__sp32862_sp32872_sp32880	chow	2.54848	0.00634972
k__Bacteria.p__Firmicutes.c__Clostridia.o__Clostridiales.f__Lachnospiraceae.g__Tyzzerella.s__sp33258_sp33301	chow	2.54501	0.00394775
k__Bacteria.p__Actinobacteria.c__Coriobacteriia.o__Coriobacteriales.f__Coriobacteriaceae.g__NA.s__sp10535	chow	2.53941	0.00394775
k__Bacteria.p__Firmicutes.c__Clostridia.o__Clostridiales.f__Ruminococcaceae.g__NA.s__sp34883	chow	2.53651	0.0182354
k__Bacteria.p__Firmicutes.c__Clostridia.o__Clostridiales.f__Lachnospiraceae.g__NA.s__sp33579	chow	2.52607	0.00394775
k__Bacteria.p__Firmicutes.c__Clostridia.o__Clostridiales.f__Peptococcaceae.g__NA	chow	2.52408	0.0278277
k__Bacteria.p__Firmicutes.c__Clostridia.o__Clostridiales.f__Lachnospiraceae.g__NA.s__sp33718	chow	2.52376	0.0155343
k__Bacteria.p__Firmicutes.c__Clostridia.o__Clostridiales.f__Lachnospiraceae.g__NA.s__sp32594	chow	2.5217	0.0182354
k__Bacteria.p__Firmicutes.c__Clostridia.o__Clostridiales.f__Ruminococcaceae.g__NA.s__sp33140	chow	2.51916	0.00959773
k__Bacteria.p__Firmicutes.c__Clostridia.o__Clostridiales.f__Lachnospiraceae.g__NA.s__sp33670	chow	2.50951	0.00394775
k__Bacteria.p__Firmicutes.c__Clostridia.o__Clostridiales.f__Ruminococcaceae.g__NA.s__sp34764	chow	2.50388	0.00394775
k__Bacteria.p__Firmicutes.c__Clostridia.o__Clostridiales.f__Peptococcaceae.g__NA.s__sp34246	chow	2.48382	0.0278277
k__Bacteria.p__Firmicutes.c__Clostridia.o__Clostridiales.f__Ruminococcaceae.g__NA.s__sp34867	chow	2.47783	0.012359
k__Bacteria.p__Firmicutes.c__Clostridia.o__Clostridiales.f__Lachnospiraceae.g__NA.s__sp33428_sp33755	chow	2.47081	0.00829922
k__Bacteria.p__Firmicutes.c__Clostridia.o__Clostridiales.f__Lachnospiraceae.g__NA.s__sp32657	chow	2.45968	0.0182354
k__Bacteria.p__Firmicutes.c__Clostridia.o__Clostridiales.f__Lachnospiraceae.g__Lachnoclostridium.s__sp32425	chow	2.45724	0.00394775
k__Bacteria.p__Firmicutes.c__Clostridia.o__Clostridiales.f__Lachnospiraceae.g__NA.s__sp33451_sp33593	chow	2.45447	0.00829922
k__Bacteria.p__Tenericutes.c__Mollicutes.o__NA.f__NA.g__NA	chow	2.44714	0.0411879
k__Bacteria.p__Firmicutes.c__Clostridia.o__Clostridiales.f__NA.g__NA.s__sp31082	chow	2.44661	0.012359
k__Bacteria.p__Firmicutes.c__Clostridia.o__Clostridiales.f__Ruminococcaceae.g__NA.s__sp35360	chow	2.44224	0.00829922
k__Bacteria.p__Firmicutes.c__Clostridia.o__Clostridiales.f__Lachnospiraceae.g__Blautia.s__sp32004_sp32009	chow	2.4317	0.00394775
k__Bacteria.p__Tenericutes.c__Mollicutes.o__NA	chow	2.42636	0.0411879
k__Bacteria.p__Tenericutes.c__Mollicutes.o__NA.f__NA	chow	2.42377	0.0411879
k__Bacteria.p__Actinobacteria.c__Coriobacteriia.o__Coriobacteriales.f__Coriobacteriaceae.g__Enterorhabdus.s__sp10449	chow	2.40984	0.00394775
k__Bacteria.p__Firmicutes.c__Clostridia.o__Clostridiales.f__Lachnospiraceae.g__NA.s__sp32716_sp32800_sp33767	chow	2.40971	0.00394775
k__Bacteria.p__Firmicutes.c__Clostridia.o__Clostridiales.f__Ruminococcaceae.g__NA.s__sp34878_sp34883	chow	2.40726	0.0182354
k__Bacteria.p__Firmicutes.c__Clostridia.o__Clostridiales.f__Ruminococcaceae.g__NA.s__sp35832	chow	2.40061	0.00394775
k__Bacteria.p__Firmicutes.c__Clostridia.o__Clostridiales.f__Ruminococcaceae.g__NA.s__sp34858_sp34873	chow	2.3946	0.0155343
k__Bacteria.p__Firmicutes.c__Clostridia.o__Clostridiales.f__Lachnospiraceae.g__NA.s__sp33421_sp33679	chow	2.39457	0.00394775
k__Bacteria.p__Firmicutes.c__Clostridia.o__Clostridiales.f__Ruminococcaceae.g__NA.s__sp34820	chow	2.39415	0.00634972
k__Bacteria.p__Firmicutes.c__Clostridia.o__Clostridiales.f__Ruminococcaceae.g__NA.s__sp35403_sp35413	chow	2.3911	0.0182354
k__Bacteria.p__Firmicutes.c__Clostridia.o__Clostridiales.f__Ruminococcaceae.g__Oscillibacter.s__sp34642	chow	2.35884	0.00634972
k__Bacteria.p__Firmicutes.c__Clostridia.o__Clostridiales.f__Ruminococcaceae.g__NA.s__sp34977	chow	2.35146	0.0406714
k__Bacteria.p__Firmicutes.c__Clostridia.o__Clostridiales.f__Ruminococcaceae.g__Oscillibacter_Oscillospira.s__sp34648_sp34660	chow	2.3437	0.0182354
k__Bacteria.p__Firmicutes.c__Clostridia.o__Clostridiales.f__Ruminococcaceae.g__Oscillibacter_Oscillospira	chow	2.34208	0.0182354
k__Bacteria.p__Firmicutes.c__Clostridia.o__Clostridiales.f__Lachnospiraceae.g__NA.s__sp33714	chow	2.32073	0.00394775
k__Bacteria.p__Firmicutes.c__Clostridia.o__Clostridiales.f__NA.g__Arthromitus	chow	2.30979	0.0182354
k__Bacteria.p__Firmicutes.c__Clostridia.o__Clostridiales.f__Ruminococcaceae.g__NA.s__sp35388	chow	2.30391	0.00394775
k__Bacteria.p__Firmicutes.c__Clostridia.o__Clostridiales.f__NA.g__Arthromitus.s__sp30492	chow	2.27965	0.0182354
k__Bacteria.p__Firmicutes.c__Clostridia.o__Clostridiales.f__Ruminococcaceae.g__NA.s__sp35382_sp35403_sp35432	chow	2.24567	0.0182354
k__Bacteria.p__Actinobacteria.c__Actinobacteria.o__Bifidobacteriales.f__Bifidobacteriaceae.g__Bifidobacterium.s__choerinum_pseudolongum	LFD	5.00792	0.0105152
k__Bacteria.p__Actinobacteria.c__Actinobacteria.o__Bifidobacteriales.f__Bifidobacteriaceae.g__Bifidobacterium	LFD	4.97641	0.0105152
k__Bacteria.p__Actinobacteria.c__Actinobacteria	LFD	4.97494	0.0105152
k__Bacteria.p__Actinobacteria.c__Actinobacteria.o__Bifidobacteriales.f__Bifidobacteriaceae	LFD	4.9742	0.0105152
k__Bacteria.p__Actinobacteria.c__Actinobacteria.o__Bifidobacteriales	LFD	4.97379	0.0105152
k__Bacteria.p__Actinobacteria	LFD	4.96932	0.0105152
k__Bacteria.p__Bacteroidetes.c__Bacteroidia.o__Bacteroidales.f__NA.g__NA.s__sp12811	LFD	4.9012	0.0105152
k__Bacteria.p__Firmicutes.c__Clostridia.o__Clostridiales.f__Lachnospiraceae.g__Blautia	LFD	3.99519	0.0330063
k__Bacteria.p__Firmicutes.c__Clostridia.o__Clostridiales.f__Lachnospiraceae.g__Blautia.s__coccoides	LFD	3.76842	0.0190165
k__Bacteria.p__Bacteroidetes.c__Bacteroidia.o__Bacteroidales.f__NA.g__NA.s__sp12645	LFD	3.64099	0.00829922
k__Bacteria.p__Firmicutes.c__Clostridia.o__Clostridiales.f__Lachnospiraceae.g__Lachnoclostridium.s__sp32338	LFD	3.56292	0.00829922
k__Bacteria.p__Actinobacteria.c__Coriobacteriia.o__Coriobacteriales.f__Coriobacteriaceae.g__Olsenella.s__profusa	LFD	3.51546	0.0330063
k__Bacteria.p__Actinobacteria.c__Coriobacteriia.o__Coriobacteriales.f__Coriobacteriaceae.g__Olsenella	LFD	3.51327	0.0330063
k__Bacteria.p__Firmicutes.c__Bacilli.o__Lactobacillales.f__Lactobacillaceae.g__Lactobacillus.s__reuteri	LFD	3.5072	0.00829922
k__Bacteria.p__Firmicutes.c__Bacilli.o__Lactobacillales.f__Streptococcaceae	LFD	3.32278	0.00829922
k__Bacteria.p__Firmicutes.c__Clostridia.o__Clostridiales.f__Ruminococcaceae.g__NA.s__sp35724	LFD	3.30204	0.0229483
k__Bacteria.p__Firmicutes.c__Bacilli.o__Lactobacillales.f__Streptococcaceae.g__Lactococcus.s__lactis	LFD	3.29595	0.00829922
k__Bacteria.p__Firmicutes.c__Bacilli.o__Lactobacillales.f__Streptococcaceae.g__Lactococcus	LFD	3.29595	0.00829922
k__Bacteria.p__Firmicutes.c__Clostridia.o__Clostridiales.f__Lachnospiraceae.g__NA.s__sp33558	LFD	3.28091	0.0105152
k__Bacteria.p__Firmicutes.c__Clostridia.o__Clostridiales.f__Ruminococcaceae.g__Ruminiclostridium.s__sp34957	LFD	3.22109	0.0229483
k__Bacteria.p__Firmicutes.c__Clostridia.o__Clostridiales.f__Ruminococcaceae.g__Anaerotruncus.s__sp34475	LFD	3.1147	0.0190165
k__Bacteria.p__Firmicutes.c__Clostridia.o__Clostridiales.f__Lachnospiraceae.g__Roseburia.s__sp33149	LFD	3.11133	0.0330063
k__Bacteria.p__Firmicutes.c__Clostridia.o__Clostridiales.f__Ruminococcaceae.g__Anaerotruncus.s__sp34467	LFD	3.0891	0.00829922
k__Bacteria.p__Firmicutes.c__Clostridia.o__Clostridiales.f__Lachnospiraceae.g__NA.s__sp32706	LFD	3.06371	0.0229483
k__Bacteria.p__Firmicutes.c__Bacilli.o__Lactobacillales.f__Lactobacillaceae.g__Lactobacillus.s__intestinalis	LFD	3.00535	0.00829922
k__Bacteria.p__Firmicutes.c__Clostridia.o__Clostridiales.f__Ruminococcaceae.g__Anaerotruncus.s__sp34451	LFD	2.98826	0.0324764
k__Bacteria.p__Firmicutes.c__Clostridia.o__Clostridiales.f__Ruminococcaceae.g__NA.s__sp34750	LFD	2.98597	0.0186554
k__Bacteria.p__Firmicutes.c__Clostridia.o__Clostridiales.f__Lachnospiraceae.g__NA.s__sp32628_sp32767	LFD	2.90724	0.00829922
k__Bacteria.p__Firmicutes.c__Clostridia.o__Clostridiales.f__Lachnospiraceae.g__Lachnoclostridium.s__sp32344	LFD	2.90138	0.0105152
k__Bacteria.p__Firmicutes.c__Clostridia.o__Clostridiales.f__Lachnospiraceae.g__Tyzzerella.s__sp33287	LFD	2.86951	0.0105152
k__Bacteria.p__Firmicutes.c__Clostridia.o__Clostridiales.f__Ruminococcaceae.g__Oscillibacter.s__sp34640	LFD	2.75345	0.00829922
k__Bacteria.p__Firmicutes.c__Clostridia.o__Clostridiales.f__Lachnospiraceae.g__Roseburia.s__sp33152	LFD	2.68925	0.00829922
k__Bacteria.p__Firmicutes.c__Clostridia.o__Clostridiales.f__Lachnospiraceae.g__NA.s__sp32758	LFD	2.67548	0.0229483
k__Bacteria.p__Firmicutes.c__Clostridia.o__Clostridiales.f__Family_XIII.g__NA.s__sp31648	LFD	2.66291	0.00829922
k__Bacteria.p__Firmicutes.c__Clostridia.o__Clostridiales.f__Lachnospiraceae.g__NA.s__sp33731	LFD	2.62461	0.0324764
k__Bacteria.p__Firmicutes.c__Clostridia.o__Clostridiales.f__Ruminococcaceae.g__NA.s__sp35181	LFD	2.622	0.0105152
k__Bacteria.p__Firmicutes.c__Clostridia.o__Clostridiales.f__Christensenellaceae.g__NA.s__sp30355	LFD	2.60688	0.0229483
k__Bacteria.p__Bacteroidetes.c__Bacteroidia.o__Bacteroidales.f__NA.g__NA.s__sp12510	LFD	2.53552	0.0229483
k__Bacteria.p__Bacteroidetes.c__Bacteroidia.o__Bacteroidales.f__NA.g__NA.s__sp12514	LFD	2.53067	0.0229483
