# Supplementary material for: Purified Diets Lacking Fermentable Fiber Reduce Microbial Diversity, Alter Epithelial Transcriptome, and Exacerbate Colitis
Source: Nutrients. 2026 Mar 11;18(6):891. doi: 10.3390/nu18060891 (PMC13028889; doi:10.3390/nu18060891)
Supplement: Supplementary file 1 [file nutrients-18-00891-s001.zip › Suppl Table 2_DEGs.xlsx]

## Sheet: DE_sig_padj_lt_0.05_LFC_ge_0.5
	baseMean	log2FoldChange	lfcSE	pvalue	padj	gene_symbol
ENSMUSG00000000058	194.11	-0.637012	0.231548	3.25919243436569e-05	0.000481208	Cav2
ENSMUSG00000000184	7011.79	-0.584969	0.15821	3.17275627153022e-06	7.14160706540411e-05	Ccnd2
ENSMUSG00000000295	335.969	0.625782	0.116403	7.98152201230586e-10	4.73878770682314e-08	Hddc2
ENSMUSG00000000631	5298.44	-0.51579	0.139139	7.70318866707489e-06	0.000147925	Myo18a
ENSMUSG00000000740	19921.8	0.619976	0.066119	8.83162109051535e-23	4.52252596676807e-20	Rpl13
ENSMUSG00000000804	1021.79	-0.508216	0.131752	4.7760327973248e-06	0.000100983	Usp32
ENSMUSG00000001156	7102.82	-0.667161	0.183552	1.31747703668689e-06	3.40417101695239e-05	Mxd1
ENSMUSG00000001225	12415.7	-0.76449	0.12801	3.77986738765513e-12	3.49282482663771e-10	Slc26a3
ENSMUSG00000001943	334.383	0.673974	0.134592	2.89309307684408e-09	1.53922571058068e-07	Vsig2
ENSMUSG00000002324	104.574	0.591989	0.248092	0.000138199	0.00161605	Rec8
ENSMUSG00000002395	2381.84	0.503807	0.103487	5.6035965512288e-08	2.17249847364675e-06	Use1
ENSMUSG00000002885	941.753	-0.529559	0.143344	6.74376318801695e-06	0.000133895	Adgre5
ENSMUSG00000003154	459.881	-0.573078	0.142235	1.02232217444267e-06	2.73732887230946e-05	Foxj2
ENSMUSG00000003429	16569.5	0.59711	0.0786088	5.17399681972445e-16	7.94855261430168e-14	Rps11
ENSMUSG00000003545	481.802	1.09792	0.387159	1.1769918166127e-06	3.07770838854682e-05	Fosb
ENSMUSG00000003970	25021.3	0.527506	0.0784023	6.97806280525783e-13	7.52284139268586e-11	Rpl8
ENSMUSG00000005087	823.904	-0.777165	0.249144	2.19212654238314e-06	5.28259513840957e-05	Cd44
ENSMUSG00000005510	2874.13	0.517009	0.100248	1.07967541330253e-08	5.01214882595636e-07	Ndufs3
ENSMUSG00000005871	2705.6	-0.631681	0.102149	6.37202187333888e-12	5.55405310803793e-10	Apc
ENSMUSG00000005947	34.663	0.542806	0.295186	0.000650288	0.00554849	Itgae
ENSMUSG00000006333	26361.5	0.567673	0.0907646	9.51980988520862e-12	8.06885955098028e-10	Rps9
ENSMUSG00000006717	896.082	0.577525	0.0989545	1.09723577022235e-10	7.79481365088592e-09	Acot13
ENSMUSG00000006777	245.912	0.559185	0.193523	6.18997291574828e-05	0.000826002	Krt23
ENSMUSG00000006800	270.317	-0.628598	0.257751	7.89614809439629e-05	0.00100877	Sulf2
ENSMUSG00000006931	110.958	-0.850752	0.24589	3.22789854745948e-07	1.02244518423394e-05	P3h4
ENSMUSG00000007817	2839.41	-0.502907	0.10509	8.5263836662913e-08	3.1947943676439e-06	Zmiz1
ENSMUSG00000007892	26282.2	0.748214	0.0689486	4.69572234881797e-30	9.61840461116214e-27	Rplp1
ENSMUSG00000008668	19880	0.723261	0.0889616	1.36247708477801e-18	3.28330262194544e-16	Rps18
ENSMUSG00000008683	9944.85	0.76749	0.0924166	1.712821485026e-19	5.01204191689751e-17	Rps15a
ENSMUSG00000008763	3143.2	-0.534954	0.105432	1.32795043181966e-08	6.06710438924296e-07	Man1a2
ENSMUSG00000009927	11056.7	0.653368	0.077414	2.6162502758804e-19	7.4776083466442e-17	Rps25
ENSMUSG00000010406	1503.66	0.511111	0.106171	6.68618944026092e-08	2.56791463190021e-06	Mrpl52
ENSMUSG00000012405	11811	0.709761	0.0777581	2.75011604931796e-22	1.25181208318955e-19	Rpl15
ENSMUSG00000012428	72.7886	0.766346	0.287398	1.02886506287382e-05	0.000186226	Steap4
ENSMUSG00000012848	18596	0.643297	0.0895801	6.28275196376662e-15	8.87528984306802e-13	Rps5
ENSMUSG00000013076	208.979	-0.751423	0.166041	1.05592892961755e-08	4.9721710900382e-07	Amotl1
ENSMUSG00000013089	732.69	-0.756709	0.15818	2.86577220844163e-09	1.5313191496412e-07	Etv5
ENSMUSG00000013418	3531.53	-0.505649	0.19857	0.000302838	0.00303062	B4galnt2
ENSMUSG00000014444	555.114	-0.522129	0.18574	0.000126197	0.00149563	Piezo1
ENSMUSG00000014498	1567.99	-0.592845	0.111102	1.54520109462259e-09	8.71124837289525e-08	Ankrd52
ENSMUSG00000014852	60.4397	0.506365	0.238663	0.000685485	0.00575845	Adamts13
ENSMUSG00000015243	318.969	0.638539	0.221317	2.20742090026867e-05	0.000355094	Abca1
ENSMUSG00000015501	535.464	-0.513624	0.117936	5.55816636964421e-07	1.63812625138915e-05	Hivep2
ENSMUSG00000015568	642.605	-0.707418	0.24332	9.07078153461408e-06	0.000169165	Lpl
ENSMUSG00000015766	2876.98	-0.612306	0.0956267	2.03065745912914e-12	2.01264356231428e-10	Eps8
ENSMUSG00000016756	551.205	-2.17026	0.200559	8.91949213816721e-29	1.09620558378075e-25	Cmah
ENSMUSG00000016833	720.972	0.505957	0.103855	5.36141470699995e-08	2.09846454614743e-06	Mrps18c
ENSMUSG00000017146	214.772	-0.954031	0.212359	1.60677331051946e-09	9.01700638643115e-08	Brca1
ENSMUSG00000017404	23758.1	0.548204	0.0838731	1.95776712824703e-12	1.95617544765496e-10	Rpl19
ENSMUSG00000017639	789.616	-0.567852	0.148507	2.47826988739829e-06	5.85729556079327e-05	Rab11fip4
ENSMUSG00000017724	372.161	-0.70308	0.141545	2.37824425276186e-09	1.28760448750851e-07	Etv4
ENSMUSG00000017778	6679.64	0.505748	0.123966	2.0089058794254e-06	4.94778622407577e-05	Cox7c
ENSMUSG00000017861	198.568	-0.528698	0.205441	0.000208281	0.00226129	Mybl2
ENSMUSG00000018217	7371.07	-0.921706	0.183019	1.24462009855702e-10	8.79102356969299e-09	Pmp22
ENSMUSG00000018750	756.669	-0.667048	0.125015	5.65985465530255e-10	3.49545797556122e-08	Zbtb4
ENSMUSG00000019055	240.487	-0.510543	0.141248	1.16091001695025e-05	0.000205881	Plod1
ENSMUSG00000019564	64.7325	-0.510098	0.232559	0.000578523	0.00503902	Arid3a
ENSMUSG00000019577	141.252	-0.561447	0.378198	0.000795117	0.00645015	Pdk4
ENSMUSG00000019726	470.572	-1.80043	0.223219	1.6635649066549e-17	3.05152428399831e-15	Lyst
ENSMUSG00000019852	1507.32	-0.529902	0.129947	1.4828308568846e-06	3.77308307062355e-05	Arfgef3
ENSMUSG00000019943	4464.29	-1.48374	0.0754687	4.47730289024838e-88	5.50260525211526e-84	Atp2b1
ENSMUSG00000019945	156.251	0.518433	0.15616	2.9118572779033e-05	0.00043964	Cabcoco1
ENSMUSG00000019970	1888.83	-0.539287	0.16684	2.92669811281955e-05	0.000440413	Sgk1
ENSMUSG00000020018	665.27	0.513504	0.130165	3.15277823438404e-06	7.14160706540411e-05	Snrpf
ENSMUSG00000020185	89.768	-1.2071	0.305247	1.43500870603112e-08	6.5078439103773e-07	E2f7
ENSMUSG00000020231	2342.99	-0.585587	0.123601	3.67273127349823e-08	1.49959692196988e-06	Dip2a
ENSMUSG00000020272	494.436	-1.20696	0.237533	6.34031326637994e-11	4.72257272992785e-09	Stk10
ENSMUSG00000020300	1611.7	-0.712939	0.12649	5.61351056598915e-11	4.23251808932556e-09	Cpeb4
ENSMUSG00000020315	13636.1	-0.58754	0.069026	3.34247616295546e-19	9.12867378727168e-17	Sptbn1
ENSMUSG00000020372	33744.7	0.534438	0.0929982	3.255033311601e-10	2.09446907851185e-08	Rack1
ENSMUSG00000020460	17210.7	0.937588	0.0903701	5.16860460281488e-29	7.05801672984388e-26	Rps27a
ENSMUSG00000020485	684.717	0.553628	0.104938	3.5904415671967e-09	1.89384235454281e-07	Supt4a
ENSMUSG00000020609	2637.92	2.02254	0.178946	5.33505847418608e-31	1.36369874868147e-27	Apob
ENSMUSG00000020646	97.5713	-0.619274	0.295307	0.000181416	0.00200503	Mboat2
ENSMUSG00000020681	1192.71	0.570255	0.131423	2.84493444282806e-07	9.08162189671607e-06	Ace
ENSMUSG00000020857	3293.43	0.514964	0.0730379	8.54676681366954e-14	1.01980353533979e-11	Nme2
ENSMUSG00000020914	2780.26	-0.526347	0.139654	5.3106352172961e-06	0.000110002	Top2a
ENSMUSG00000020949	727.985	0.509638	0.0981269	9.77567986601525e-09	4.65670951757083e-07	Fkbp3
ENSMUSG00000021013	42.886	0.641628	0.384911	0.000311588	0.00308824	Ttc8
ENSMUSG00000021109	3254.22	-0.825167	0.118092	2.02541107202589e-15	2.96336929466645e-13	Hif1a
ENSMUSG00000021208	3107.72	0.544165	0.106833	1.06444928919257e-08	4.97417557573259e-07	Ifi27l2b
ENSMUSG00000021360	208.842	-0.809087	0.249337	1.04023693351259e-06	2.77321299628411e-05	Gcnt2
ENSMUSG00000021379	62.9243	-0.552541	0.233646	0.000238748	0.00251832	Id4
ENSMUSG00000021464	141.424	-0.57216	0.17513	1.68022897041665e-05	0.000282877	Ror2
ENSMUSG00000021493	95.9059	-0.501853	0.207069	0.000416939	0.00388856	Pdlim7
ENSMUSG00000021573	2286.66	-0.737067	0.225362	2.00664969520732e-06	4.94778622407577e-05	Tppp
ENSMUSG00000021670	3055.83	-0.767307	0.164924	4.7178254863358e-09	2.45686759436724e-07	Hmgcr
ENSMUSG00000021676	7459.63	-0.604282	0.119857	6.28594376633489e-09	3.15331122644351e-07	Iqgap2
ENSMUSG00000021770	600.372	-0.527584	0.154532	1.88089640547289e-05	0.000310285	Samd8
ENSMUSG00000021950	2240.06	0.566997	0.158044	6.04379700332653e-06	0.000121968	Anxa8
ENSMUSG00000022013	716.04	0.61456	0.130297	2.75121108079668e-08	1.17404111746497e-06	Dnajc15
ENSMUSG00000022142	544.354	-0.596469	0.13484	1.37300068516288e-07	4.83500814345324e-06	Nup155
ENSMUSG00000022180	612.891	1.07205	0.158836	1.49035944107055e-15	2.20680934105506e-13	Slc7a8
ENSMUSG00000022235	1416.15	0.518047	0.0995173	8.25355793326528e-09	4.04128394421635e-07	Cmbl
ENSMUSG00000022336	5230.04	0.585229	0.100378	1.02751305099406e-10	7.34193918413777e-09	Eif3e
ENSMUSG00000022337	1111.74	0.523472	0.109678	6.99360743547962e-08	2.66929923546722e-06	Emc2
ENSMUSG00000022377	458.759	-0.542308	0.175693	4.40927112209973e-05	0.000619314	Asap1
ENSMUSG00000022436	98.2687	-0.71006	0.310461	4.8280582196212e-05	0.000667456	Sh3bp1
ENSMUSG00000022443	18173.8	-0.516195	0.105857	4.60571971773838e-08	1.82594501067757e-06	Myh9
ENSMUSG00000022445	776.031	0.74581	0.173585	3.21088343073892e-08	1.31979121617998e-06	Cyp2d26
ENSMUSG00000022450	5810.48	0.565033	0.0868377	1.91363436745418e-12	1.93354471616108e-10	Ndufa6
ENSMUSG00000022519	135.506	-0.526486	0.26532	0.000649899	0.00554849	Srl
ENSMUSG00000022565	13467.5	-0.739925	0.144132	6.08978544127401e-10	3.70512193431968e-08	Plec
ENSMUSG00000022650	1572.61	0.564343	0.618398	0.00082704	0.00667826	Retnlb
ENSMUSG00000022708	466.524	-1.3643	0.170246	9.61861371784169e-19	2.46276588733905e-16	Zbtb20
ENSMUSG00000022723	458.491	-1.00048	0.22036	1.00303607801642e-09	5.76042682187934e-08	Crybg3
ENSMUSG00000022940	774.726	0.537176	0.147129	7.15612927059379e-06	0.000140021	Pigp
ENSMUSG00000022947	686.009	-1.06924	0.156833	9.21428113798499e-16	1.38101847787604e-13	Cbr3
ENSMUSG00000023073	403.876	-1.10364	0.687146	4.47295800203683e-05	0.000626826	Slc10a2
ENSMUSG00000023089	1794.04	0.554686	0.15237	5.89077342083665e-06	0.000119109	Ndufa5
ENSMUSG00000023122	1820.38	0.563887	0.088666	5.08615762097041e-12	4.52962877983524e-10	Sult1c2
ENSMUSG00000023169	1651.03	-0.511326	0.135508	6.34953836181048e-06	0.000127302	Slc38a1
ENSMUSG00000023915	1601.58	-0.634929	0.102278	5.24426484884412e-12	4.63683561095642e-10	Tnfrsf21
ENSMUSG00000024124	2119.58	-0.797776	0.178876	8.00402529287405e-09	3.93477883397688e-07	Prss30
ENSMUSG00000024190	408.218	1.03113	0.164442	4.12723784814428e-14	5.2292529024426e-12	Dusp1
ENSMUSG00000024206	92.9351	-0.684315	0.358904	0.000142018	0.00164816	Rfx2
ENSMUSG00000024222	3078.02	-0.58168	0.143358	8.10283728895719e-07	2.25813764810168e-05	Fkbp5
ENSMUSG00000024248	8193.78	0.504027	0.0948653	5.52366923859617e-09	2.82857895593112e-07	Cox7a2l
ENSMUSG00000024254	142.056	0.557388	0.319651	0.000623025	0.00536203	Abcg8
ENSMUSG00000024427	48.0681	-1.37757	0.492618	1.32039473254533e-06	3.40417101695239e-05	Spry4
ENSMUSG00000024501	344.014	-0.588727	0.167229	5.71636989343153e-06	0.000116123	Dpysl3
ENSMUSG00000024524	99.681	-0.505681	0.28879	0.0011243	0.00851892	Gnal
ENSMUSG00000024538	39.1329	-0.877042	0.411972	2.35168832036004e-05	0.000373414	Ppic
ENSMUSG00000024610	547.417	2.21398	0.510611	2.8298745677733e-08	1.19855081411087e-06	Cd74
ENSMUSG00000024664	264.321	-1.37522	0.278198	3.06786489382431e-10	1.98442418658425e-08	Fads3
ENSMUSG00000024854	491.103	0.601716	0.148942	6.63952015364795e-07	1.89766750437985e-05	Pold4
ENSMUSG00000024924	384.991	-0.560734	0.178865	2.96948188064223e-05	0.000444518	Vldlr
ENSMUSG00000024990	148.864	-0.543676	0.177295	4.59754975880632e-05	0.000641361	Rbp4
ENSMUSG00000024998	2402.11	-0.533131	0.101245	4.93776710920288e-09	2.56055518025753e-07	Plce1
ENSMUSG00000025002	21215.9	-1.67265	0.170628	2.21675344328161e-24	1.36219499089655e-21	Cyp2c55
ENSMUSG00000025006	116.792	-0.578497	0.232292	0.000130164	0.00153671	Sorbs1
ENSMUSG00000025193	349.021	0.534026	0.13087	1.38921861398698e-06	3.55697849289583e-05	Cutc
ENSMUSG00000025278	11766.6	-0.587168	0.120861	1.99507724337681e-08	8.91618157130946e-07	Flnb
ENSMUSG00000025290	25760.7	0.697734	0.0758285	1.63767459918248e-22	7.7411618553664e-20	Rps24
ENSMUSG00000025314	826.414	-0.528471	0.363293	0.00112337	0.00851892	Ptprj
ENSMUSG00000025321	95.8848	0.767513	0.493748	0.000163897	0.00185308	Itgb8
ENSMUSG00000025362	14834.7	0.723115	0.088837	1.25996540295827e-18	3.09699496047142e-16	Rps26
ENSMUSG00000025366	1110.84	-0.5765	0.119863	2.92176594755534e-08	1.2297432703923e-06	Esyt1
ENSMUSG00000025492	270.3	0.509413	0.17195	9.86960941942267e-05	0.00122399	Ifitm3
ENSMUSG00000025508	12611.7	0.584045	0.12902	1.01435125537133e-07	3.67739732404532e-06	Rplp2
ENSMUSG00000025515	3233.97	-1.43891	0.222488	1.14310533178397e-13	1.33797757405953e-11	Muc2
ENSMUSG00000025779	127.203	0.622261	0.179753	4.45465620045832e-06	9.47192468920981e-05	Ly96
ENSMUSG00000025781	12758.7	0.553473	0.0917579	4.60209841927644e-11	3.51303040825512e-09	Atp5f1c
ENSMUSG00000025967	17284.4	0.561391	0.0975145	2.16444402540025e-10	1.44570744957441e-08	Eef1b2
ENSMUSG00000026087	1473.38	0.585656	0.0865153	2.4854919559871e-13	2.8024491870717e-11	Mrpl30
ENSMUSG00000026131	3918.83	-0.50632	0.104823	6.55719416483141e-08	2.53226981023913e-06	Dst
ENSMUSG00000026162	84.167	0.51854	0.226269	0.000432401	0.00398965	Nhej1
ENSMUSG00000026166	92.5566	1.55831	0.701139	5.6799898767366e-06	0.000115575	Ccl20
ENSMUSG00000026279	2384.41	0.62691	0.105471	2.9838115008696e-11	2.39680021867238e-09	Thap4
ENSMUSG00000026311	91.8	-0.733574	0.318863	3.78718039373262e-05	0.000543109	Asb1
ENSMUSG00000026313	897.339	-0.506102	0.131225	4.91951123589512e-06	0.000103352	Hdac4
ENSMUSG00000026380	11096.1	-0.55674	0.0864533	3.3119292329049e-12	3.10714582232071e-10	Tfcp2l1
ENSMUSG00000026425	275.914	-0.816982	0.285125	3.58010264671934e-06	7.89572855205589e-05	Srgap2
ENSMUSG00000026450	74.1047	1.17796	0.476865	3.74581758160119e-06	8.17781025922303e-05	Chit1
ENSMUSG00000026531	51461	0.716151	0.52466	0.000296265	0.00299186	Mptx1
ENSMUSG00000026565	633.588	-0.794969	0.187795	2.31651385047616e-08	1.01316566627587e-06	Pou2f1
ENSMUSG00000026600	1563.28	-0.505839	0.164502	7.4461850208122e-05	0.000966353	Soat1
ENSMUSG00000026614	227.95	-2.85856	0.294561	1.96450976742073e-24	1.27072763376846e-21	Slc30a10
ENSMUSG00000026640	1047.42	-0.523355	0.104942	2.40687219419812e-08	1.04156546713714e-06	Plxna2
ENSMUSG00000026875	360.218	-0.691926	0.15524	3.20497709166908e-08	1.31979121617998e-06	Traf1
ENSMUSG00000026924	2725.82	-0.500337	0.113014	4.75938215974515e-07	1.45504494386239e-05	Sec16a
ENSMUSG00000026980	747.792	-0.577923	0.111159	3.93040669850206e-09	2.06430334720472e-07	Ly75
ENSMUSG00000027068	277.36	-0.597289	0.325626	0.000360863	0.00346971	Dhrs9
ENSMUSG00000027165	143.257	0.533287	0.175556	5.7599282445806e-05	0.000777907	Iftap
ENSMUSG00000027170	2769.93	0.604501	0.0881252	1.03943958241579e-13	1.22833773729712e-11	Eif3m
ENSMUSG00000027219	60.3703	-0.791494	0.499685	0.000136699	0.00160308	Slc28a2
ENSMUSG00000027245	209.185	0.691216	0.227997	7.47922117767673e-06	0.000144301	Hypk
ENSMUSG00000027340	1605.57	-0.597331	0.124812	2.48421796273349e-08	1.07126451796472e-06	Slc23a2
ENSMUSG00000027375	452.537	-0.813099	0.199383	3.71963949005215e-08	1.51372083883248e-06	Mal
ENSMUSG00000027469	803.722	-0.518808	0.144724	1.1606210408776e-05	0.000205881	Tpx2
ENSMUSG00000027580	1618.27	-0.695824	0.128346	2.38139171540341e-10	1.576414364127e-08	Helz2
ENSMUSG00000027630	1683.65	-0.50892	0.116339	5.41341883489947e-07	1.59930090098352e-05	Tbl1xr1
ENSMUSG00000027673	3750.04	0.531244	0.0810474	2.147846196649e-12	2.09500236165208e-10	Ndufb5
ENSMUSG00000027674	35.8876	-0.661641	0.370977	0.000216844	0.0023306	Pex5l
ENSMUSG00000027678	1388.15	-0.587413	0.0987646	4.93862392174085e-11	3.74664740729599e-09	Ncoa3
ENSMUSG00000028019	43.1095	-0.517732	0.319643	0.00110454	0.00840913	Pdgfc
ENSMUSG00000028029	1531.12	0.610597	0.0928845	6.7420549607548e-13	7.3676814405218e-11	Aimp1
ENSMUSG00000028076	212.936	0.69329	0.164616	9.30839192531145e-08	3.4290031165745e-06	Cd1d1
ENSMUSG00000028081	27525.3	0.597134	0.083346	1.30662870909413e-14	1.80432211626593e-12	Rps3a1
ENSMUSG00000028234	11832.8	0.813844	0.0826536	6.43143349588983e-26	4.94014485403037e-23	Rps20
ENSMUSG00000028413	3947.62	-0.786398	0.157352	6.63876855217669e-10	4.01923475400254e-08	B4galt1
ENSMUSG00000028464	69.9646	-2.03876	0.353094	8.43602762350528e-11	6.20472137863338e-09	Tpm2
ENSMUSG00000028495	17676.4	0.684858	0.0750744	4.04442681523982e-22	1.71400019169991e-19	Rps6
ENSMUSG00000028581	46.2413	0.519486	0.263271	0.000721705	0.00597692	Laptm5
ENSMUSG00000028680	276.03	-1.60705	0.200249	8.7681203982986e-18	1.73806773701758e-15	Plk3
ENSMUSG00000028718	195.682	-0.542983	0.174792	4.11639976857289e-05	0.000583513	Stil
ENSMUSG00000028936	8616.67	0.629303	0.10633	3.37047816597949e-11	2.63841889553426e-09	Rpl22
ENSMUSG00000028977	2115.19	-0.522852	0.0996819	6.28609642374825e-09	3.15331122644351e-07	Casz1
ENSMUSG00000029089	173.146	0.533752	0.171447	4.56719509820973e-05	0.000638576	Pacrgl
ENSMUSG00000029130	426.388	0.646541	0.15231	1.5235036340097e-07	5.26225493979935e-06	Rnf32
ENSMUSG00000029162	535.98	0.578451	0.108305	1.82103229987547e-09	1.01269171789455e-07	Khk
ENSMUSG00000029195	194.609	-0.711977	0.215204	2.36618831866668e-06	5.62467361652282e-05	Klb
ENSMUSG00000029313	2425.26	-0.533526	0.123257	4.8372443972492e-07	1.47517949484349e-05	Aff1
ENSMUSG00000029414	307.31	-0.612919	0.231721	5.8030759938506e-05	0.000781159	Kntc1
ENSMUSG00000029468	164.473	0.810672	0.24139	6.78715667376212e-07	1.93088322964205e-05	P2rx7
ENSMUSG00000029516	338.019	-0.867921	0.279333	1.05426355357922e-06	2.79846632256773e-05	Cit
ENSMUSG00000029614	21252.8	0.52001	0.090126	3.41418864787146e-10	2.17411287473266e-08	Rpl6
ENSMUSG00000029762	1737.02	-0.902091	0.192126	8.60795354941961e-10	5.08614178472918e-08	Akr1b8
ENSMUSG00000029822	416.38	-0.630005	0.147677	1.74282658801005e-07	5.90064428833155e-06	Osbpl3
ENSMUSG00000029868	218.101	-2.02253	0.356101	1.33559575761196e-10	9.37969820631488e-09	Trpv6
ENSMUSG00000029911	622.424	0.574669	0.125043	8.34567087161708e-08	3.14626671816484e-06	Ssbp1
ENSMUSG00000029992	31194.2	-0.556126	0.116196	4.29188758931368e-08	1.71257462573588e-06	Gfpt1
ENSMUSG00000030095	996.436	-0.548916	0.155635	9.56657016822116e-06	0.000176536	Tmem43
ENSMUSG00000030109	46.6607	1.50067	0.349537	9.69051939709538e-09	4.63410441207402e-07	Slc6a12
ENSMUSG00000030172	646.227	-0.606667	0.126618	2.13252855681274e-08	9.42761725295992e-07	Erc1
ENSMUSG00000030213	1529.67	-0.528829	0.0941432	7.4045289895581e-10	4.4391054283741e-08	Atf7ip
ENSMUSG00000030246	209.533	0.787157	0.184729	2.24414240172984e-08	9.85018218473563e-07	Ldhb
ENSMUSG00000030278	49.4528	-0.794323	0.380445	4.16382247938327e-05	0.000589555	Cidec
ENSMUSG00000030319	235.406	1.51979	0.169232	1.51288612163801e-21	5.81042826091599e-19	Cand2
ENSMUSG00000030428	60.3562	-1.49444	0.416589	1.22760516461919e-07	4.3604819286618e-06	Ttyh1
ENSMUSG00000030432	9496.37	0.528359	0.138798	4.47621099945328e-06	9.50131833908131e-05	Rpl28
ENSMUSG00000030492	124.441	0.888212	0.227938	3.98849914971227e-08	1.60716900163816e-06	Slc7a9
ENSMUSG00000030621	37.7352	0.51067	0.36952	0.00140674	0.0100493	Me3
ENSMUSG00000030655	3560.41	-0.655234	0.119464	2.93120418196833e-10	1.91619677640376e-08	Smg1
ENSMUSG00000030657	264.205	-0.558375	0.165819	1.45699806084812e-05	0.000251496	Xylt1
ENSMUSG00000030706	992.497	0.581593	0.0924533	6.29321372693379e-12	5.52454262171545e-10	Mrpl48
ENSMUSG00000030744	25770.4	0.5025	0.0953937	7.19676969564228e-09	3.56646369191305e-07	Rps3
ENSMUSG00000031004	5354.04	-0.733542	0.166797	2.39656682085234e-08	1.0407705381016e-06	Mki67
ENSMUSG00000031163	853.494	0.799729	0.132144	1.4288235215028e-12	1.46335342327245e-10	Glod5
ENSMUSG00000031167	5153.44	0.52463	0.114496	1.71400976100965e-07	5.8352299065952e-06	Rbm3
ENSMUSG00000031198	728.091	0.596729	0.117506	5.76078247558959e-09	2.93776002593345e-07	Fundc2
ENSMUSG00000031221	2581.35	0.574389	0.0966243	5.97039982129795e-11	4.47415937827755e-09	Igbp1
ENSMUSG00000031231	9178.56	0.522668	0.119731	4.72888979959766e-07	1.45295139092638e-05	Cox7b
ENSMUSG00000031309	4633.81	-0.526948	0.125197	8.86369022515085e-07	2.41540471989144e-05	Rps6ka3
ENSMUSG00000031320	24639.3	0.607176	0.0719261	4.72657537194774e-19	1.23594917704761e-16	Rps4x
ENSMUSG00000031430	272.878	-0.608943	0.221443	4.66091589307944e-05	0.000647994	Vsig1
ENSMUSG00000031530	84.7329	-0.731929	0.284244	1.84393835402352e-05	0.000305418	Dusp4
ENSMUSG00000031563	662.576	-0.936852	0.10696	3.37527004692735e-22	1.48150245988347e-19	Wwc2
ENSMUSG00000031586	53.3036	-0.790033	0.365343	3.52412154976419e-05	0.000511351	Rbpms
ENSMUSG00000031594	29.6799	0.555404	0.324995	0.000664183	0.0056373	Fgl1
ENSMUSG00000031618	3439.7	-0.505029	0.0948042	5.05587246522623e-09	2.61078456292564e-07	Nr3c2
ENSMUSG00000031732	1576.33	-0.94024	0.123853	5.55366307576408e-18	1.15685625764645e-15	Phlpp2
ENSMUSG00000031762	2033.72	-2.13069	0.396265	5.95466298570952e-10	3.64093572608806e-08	Mt2
ENSMUSG00000031765	3829.34	-1.23801	0.225728	8.09911290504983e-12	6.91236788910156e-10	Mt1
ENSMUSG00000031938	3382.75	-0.655851	0.105331	3.51299778980618e-12	3.27081385126651e-10	4931406C07Rik
ENSMUSG00000032120	1157.24	-0.520106	0.127205	1.60954730237784e-06	4.0618760464525e-05	C2cd2l
ENSMUSG00000032193	3934.55	-0.52747	0.142533	6.76954250657236e-06	0.00013419	Ldlr
ENSMUSG00000032220	2494.17	-0.572672	0.0912305	7.70894943459367e-12	6.67204144726452e-10	Myo1e
ENSMUSG00000032226	2643.67	-0.608557	0.119214	4.28411309838803e-09	2.24049999911442e-07	Gcnt3
ENSMUSG00000032300	225.759	-0.533856	0.166962	3.51549716135475e-05	0.000511307	1700017B05Rik
ENSMUSG00000032330	5699.26	0.506677	0.108793	1.51028321466232e-07	5.24332788367228e-06	Cox7a2
ENSMUSG00000032358	704.746	-0.598321	0.206595	3.60200021615616e-05	0.000520195	Fam83b
ENSMUSG00000032372	97.8498	1.55659	0.231545	6.09675117440913e-14	7.56859312459477e-12	Plscr2
ENSMUSG00000032418	184.801	-0.896967	0.465607	3.7639999848966e-05	0.000541681	Me1
ENSMUSG00000032479	2849.29	-0.575967	0.108184	2.06405362813208e-09	1.13246513793497e-07	Map4
ENSMUSG00000032501	1388.66	-0.650792	0.110656	3.14960138281348e-11	2.5135455191414e-09	Trib1
ENSMUSG00000032518	35330.3	0.653857	0.0806039	4.04494798285285e-18	8.57110529470027e-16	Rpsa
ENSMUSG00000032607	309.152	-0.51483	0.12309	1.16019233167489e-06	3.04024813566832e-05	Amt
ENSMUSG00000032939	564.956	-0.526827	0.132334	2.29436827760437e-06	5.48595060929137e-05	Nup93
ENSMUSG00000033060	5302.56	-0.744225	0.164508	1.1688490752944e-08	5.40043426141661e-07	Lmo7
ENSMUSG00000033174	575.747	-1.53034	0.292454	1.95234029010175e-10	1.31836605304124e-08	Mgll
ENSMUSG00000033213	6076.52	0.50846	0.102097	3.01011496837806e-08	1.25830996467232e-06	AA467197
ENSMUSG00000033306	3409.8	-0.56398	0.114744	2.04417260272339e-08	9.06963223374383e-07	Lpp
ENSMUSG00000033538	507.5	0.594296	0.146922	7.19346870962461e-07	2.03236161933992e-05	Casp4
ENSMUSG00000033805	165.577	-0.677095	0.175807	5.07141930703179e-07	1.52672312007676e-05	Ephx4
ENSMUSG00000033847	338.875	0.700122	0.909633	0.000121135	0.0014482	Pla2g4c
ENSMUSG00000033871	608.662	-0.50387	0.101188	3.19837064774292e-08	1.31979121617998e-06	Ppargc1b
ENSMUSG00000033943	1197.54	-0.514756	0.189611	0.000178785	0.00198249	Mga
ENSMUSG00000033952	461.194	-0.687276	0.204565	2.69374002649356e-06	6.2819857543844e-05	Aspm
ENSMUSG00000034023	176.559	-0.656863	0.232483	2.08215505920011e-05	0.00033715	Fancd2
ENSMUSG00000034243	5368.41	-0.54236	0.100427	2.10544191324402e-09	1.15003916061196e-07	Golgb1
ENSMUSG00000034245	1613.04	0.702058	0.115175	4.22870543472264e-12	3.82138160240744e-10	Hdac11
ENSMUSG00000034275	457.625	-0.584362	0.120122	2.00541616114983e-08	8.92991471758382e-07	Igsf9b
ENSMUSG00000034320	27872.7	-0.607041	0.122597	9.58390584098444e-09	4.60102354631636e-07	Slc26a2
ENSMUSG00000034324	137.747	0.66826	0.21757	8.74758193971326e-06	0.000164889	Tmem132c
ENSMUSG00000034579	224.418	-0.776664	0.24368	1.74595023385281e-06	4.35414813501068e-05	Pla2g3
ENSMUSG00000034612	69.98	-1.42454	0.459981	5.38118155313955e-07	1.59360774188157e-05	Chst11
ENSMUSG00000034656	190.541	0.712511	0.201085	1.02548439672044e-06	2.7398267903683e-05	Cacna1a
ENSMUSG00000034731	1575.71	-0.761277	0.112457	2.27286658797632e-14	3.03625330067706e-12	Dgkh
ENSMUSG00000034818	223.323	-0.529846	0.197208	0.000156336	0.00178105	Celf5
ENSMUSG00000034892	12538.4	0.668459	0.0889806	3.81143119471711e-16	5.92942903583206e-14	Rps29
ENSMUSG00000034906	459.044	-0.531065	0.163997	3.20711013467229e-05	0.000474884	Ncaph
ENSMUSG00000034981	6598.16	-0.5103	0.0773664	2.12214620032994e-12	2.08649414416439e-10	Parm1
ENSMUSG00000035041	35.8832	-0.732737	0.425154	0.00014411	0.00166928	Creb3l3
ENSMUSG00000035042	25.2138	0.586892	0.378289	0.000586313	0.00509273	Ccl5
ENSMUSG00000035186	36.1571	0.769745	0.430111	9.94795537683368e-05	0.00122943	Ubd
ENSMUSG00000035200	132.49	-0.561737	0.242494	0.000233784	0.00247476	Chrnb4
ENSMUSG00000035547	2892.55	-0.656245	0.103827	1.91938531628683e-12	1.93354471616108e-10	Capn5
ENSMUSG00000035566	760.853	0.693597	0.216222	4.14250412913436e-06	8.93182030650198e-05	Pcdh17
ENSMUSG00000035578	62.0608	0.621135	0.286563	0.000154754	0.00176924	Iqcg
ENSMUSG00000035775	11370.7	-0.749015	0.197298	2.50269508454118e-07	8.18035175239656e-06	Krt20
ENSMUSG00000036002	1170.45	-0.502471	0.122266	1.84851884837019e-06	4.57108584436008e-05	Atosb
ENSMUSG00000036109	292.616	-0.579829	0.203942	5.32558087992353e-05	0.000724822	Mbnl3
ENSMUSG00000036123	2087.73	-0.875047	0.195847	3.34844198105364e-09	1.77380827358402e-07	Slc9a3
ENSMUSG00000036591	3317.91	-0.583655	0.095184	1.67132355934867e-11	1.38787611786454e-09	Arhgap21
ENSMUSG00000036594	170.619	2.13566	0.315781	2.66694846490996e-13	2.97970878488577e-11	H2-Aa
ENSMUSG00000036698	2404.99	-0.592715	0.150407	1.1196079831395e-06	2.9468887391201e-05	Ago2
ENSMUSG00000036777	533.871	-0.574172	0.175609	1.62174626534736e-05	0.000274535	Anln
ENSMUSG00000036834	809.626	-0.789013	0.1025	1.70584553207791e-17	3.08306493959376e-15	Plch1
ENSMUSG00000037145	334.266	-1.01024	0.369476	2.02216234822188e-06	4.97047505192939e-05	Lypd8l
ENSMUSG00000037362	3652.94	-1.58511	0.210417	3.04034088470122e-16	4.79048582986898e-14	Ccn3
ENSMUSG00000037419	7053.73	-0.52672	0.116681	2.28670516623398e-07	7.51433328690256e-06	Endod1
ENSMUSG00000037434	816.74	-0.557972	0.158431	8.6236963834301e-06	0.000163054	Slc30a1
ENSMUSG00000037553	598.18	-0.633347	0.233457	3.77563856934026e-05	0.00054272	Zdhhc18
ENSMUSG00000037563	8501.97	0.665883	0.0735174	9.44124304094533e-22	3.74299603139413e-19	Rps16
ENSMUSG00000037736	89.9208	-2.78568	0.271921	1.00286292625807e-26	8.80370383122263e-24	Limch1
ENSMUSG00000037762	316.88	-1.17459	0.157469	1.14509779592608e-17	2.16511567875869e-15	Slc16a9
ENSMUSG00000037805	9793.74	0.828762	0.0807522	7.5502289071884e-28	7.73269277244545e-25	Rpl10a
ENSMUSG00000037938	340.364	0.505612	0.12482	2.26919206333143e-06	5.44694735514518e-05	Chchd5
ENSMUSG00000038024	2636.27	-0.55081	0.121127	1.43399940688174e-07	5.03538648873616e-06	Dennd4c
ENSMUSG00000038167	519.382	-0.972693	0.151974	2.31794798086997e-14	3.06318071880558e-12	Plekhg6
ENSMUSG00000038172	1810	-0.546532	0.129128	6.20228294993952e-07	1.78515357036901e-05	Ttc39b
ENSMUSG00000038175	716.469	0.54321	0.168032	2.77242226057354e-05	0.000425487	Mylip
ENSMUSG00000038209	90.911	1.17324	0.949332	5.07173640752077e-05	0.000695666	Itln1
ENSMUSG00000038264	69.5562	0.511126	0.255422	0.000772768	0.00630632	Sema7a
ENSMUSG00000038274	15320	0.522137	0.0963158	2.43413000155337e-09	1.31208147890749e-07	Fau
ENSMUSG00000038331	4946.65	-0.582922	0.0700775	1.84538611878552e-18	4.12359916361346e-16	Satb2
ENSMUSG00000038418	145.793	0.812428	0.321177	1.06753964760676e-05	0.000192376	Egr1
ENSMUSG00000038664	1964.7	-0.565191	0.0931638	3.19109761671273e-11	2.52740050388328e-09	Herc1
ENSMUSG00000038740	59.478	-0.794313	0.430495	7.59597204502122e-05	0.000982679	Mvb12b
ENSMUSG00000038900	713.813	0.554604	0.144948	2.93189448938897e-06	6.71005275132038e-05	Rpl12
ENSMUSG00000039001	7482.69	0.780895	0.0842492	2.72991404180461e-23	1.52502925335357e-20	Rps21
ENSMUSG00000039087	2713.39	-0.866741	0.119944	2.06285252687698e-16	3.33584967833132e-14	Rreb1
ENSMUSG00000039114	73.5149	-1.36629	0.467148	8.77814720066362e-07	2.39740953547013e-05	Nrn1
ENSMUSG00000039163	629.753	0.546986	0.13369	1.11976976498705e-06	2.9468887391201e-05	Cmc1
ENSMUSG00000039187	129.632	-0.611869	0.200423	1.91417583066807e-05	0.000314929	Fanci
ENSMUSG00000039202	9561.21	-0.561541	0.0881496	4.89425216242597e-12	4.39053715884783e-10	Abhd2
ENSMUSG00000039221	2409.34	0.863976	0.109125	1.0426165720345e-18	2.61505258577634e-16	Rpl22l1
ENSMUSG00000039286	749.205	-0.74621	0.111119	4.06710861143652e-14	5.20674633693279e-12	Fndc3b
ENSMUSG00000039384	44.0585	-0.928018	0.399593	1.05539556492955e-05	0.000190467	Dusp10
ENSMUSG00000039579	81.4026	-1.00777	0.496947	1.95633632082178e-05	0.000319726	Grin3a
ENSMUSG00000039670	330.151	0.509621	0.133566	5.52110532534246e-06	0.000113091	Oxld1
ENSMUSG00000039835	2339.81	-0.510168	0.088085	3.39404820474882e-10	2.17254439772724e-08	Nhsl1
ENSMUSG00000040084	712.152	-0.61016	0.144618	2.7966287612021e-07	8.9740385052673e-06	Bub1b
ENSMUSG00000040225	4205.17	-0.509681	0.0884458	4.05413308480506e-10	2.56831420681723e-08	Prrc2c
ENSMUSG00000040339	1347.61	-1.14134	0.184764	7.88675794464976e-14	9.69282551397455e-12	Eeig2
ENSMUSG00000040435	265.989	0.70597	0.178212	2.23209281272255e-07	7.37430663127962e-06	Ppp1r15a
ENSMUSG00000040505	289.258	1.09183	0.410491	2.19942651391291e-06	5.28981445322693e-05	Abcg5
ENSMUSG00000040570	610.71	-0.60318	0.124067	1.58123333150645e-08	7.11844602352172e-07	Rundc3b
ENSMUSG00000040584	13223.6	-1.01952	0.136453	8.09881580761576e-18	1.63171223402619e-15	Abcb1a
ENSMUSG00000040624	390.568	-0.533758	0.125484	6.69275929982343e-07	1.9084457493e-05	Plekhg1
ENSMUSG00000040761	1986.86	-0.593256	0.0869563	1.55957404580921e-13	1.79132383392478e-11	Spen
ENSMUSG00000040808	552.644	0.525173	0.221295	0.000337291	0.00328993	S100g
ENSMUSG00000040812	31.7378	-1.07997	0.516923	1.38413643446523e-05	0.000240269	Agbl2
ENSMUSG00000040952	13352.1	0.604409	0.105806	1.59240186469287e-10	1.10568468458053e-08	Rps19
ENSMUSG00000040990	171.701	-0.531945	0.213429	0.000239432	0.00251941	Sh3kbp1
ENSMUSG00000041220	1657.23	-0.812839	0.236168	4.87278170573136e-07	1.47867869539354e-05	Elovl6
ENSMUSG00000041261	615.392	-0.505779	0.213983	0.000446735	0.00408826	Car8
ENSMUSG00000041293	261.263	0.937485	0.201211	7.8189267032535e-10	4.66478685354298e-08	Adgrf1
ENSMUSG00000041361	258.424	-0.563994	0.203611	7.9906990763184e-05	0.00101873	Myzap
ENSMUSG00000041444	3564.46	-0.527127	0.10949	5.44438483385143e-08	2.11745220278589e-06	Arhgap32
ENSMUSG00000041453	19699.4	0.604304	0.12931	3.8876993441848e-08	1.57337672966702e-06	Rpl21
ENSMUSG00000041498	215.501	-0.924242	0.245488	5.41259440897397e-08	2.11177096146953e-06	Kif14
ENSMUSG00000041841	7199.44	0.698665	0.106533	2.27300563323152e-13	2.58659622522365e-11	Rpl37
ENSMUSG00000041842	312.623	-0.579637	0.133663	2.53716130103643e-07	8.24913026183538e-06	Fhdc1
ENSMUSG00000041920	113.418	-0.540582	0.229474	0.000284545	0.00289252	Slc16a6
ENSMUSG00000042010	282.224	-0.744647	0.28588	1.5027911120247e-05	0.000256875	Acacb
ENSMUSG00000042029	533.331	-0.564224	0.163679	1.02766760796839e-05	0.000186226	Ncapg2
ENSMUSG00000042035	688.463	-0.677347	0.130993	1.18549485526442e-09	6.74524619037026e-08	Igsf3
ENSMUSG00000042043	1508.68	0.546097	0.0951244	2.9007564757429e-10	1.90643299929841e-08	Tbca
ENSMUSG00000042246	212.16	-0.801636	0.184935	1.35912260018666e-08	6.18652472455337e-07	Tmc7
ENSMUSG00000042249	63.3454	-1.13053	0.408162	1.43331126950245e-06	3.65464636974796e-05	Grk3
ENSMUSG00000042410	1831.26	-0.643663	0.20088	7.89183657333809e-06	0.000151076	Agps
ENSMUSG00000042489	269.983	-0.755267	0.274645	8.87194200671751e-06	0.00016647	Clspn
ENSMUSG00000042507	930.34	-0.639568	0.138459	3.10664543064663e-08	1.29426007941176e-06	Mideas
ENSMUSG00000042647	524.169	0.526949	0.155473	2.06279203907823e-05	0.000334897	Acad12
ENSMUSG00000042744	2099.27	-0.539114	0.0950399	4.72427942265336e-10	2.94727888854872e-08	Hectd4
ENSMUSG00000043336	741.514	-0.574117	0.233709	0.000148529	0.0017092	Filip1l
ENSMUSG00000043716	26328.5	0.634417	0.0788418	8.91938762731297e-18	1.73998847523296e-15	Rpl7
ENSMUSG00000043885	218.658	-0.63911	0.185979	3.87718470361688e-06	8.418833923578e-05	Slc36a4
ENSMUSG00000043940	1237.21	-0.55517	0.100423	8.74944038050415e-10	5.14500585054527e-08	Wdfy3
ENSMUSG00000044162	435.795	0.535665	0.202769	0.000161312	0.00182553	Tnip3
ENSMUSG00000044447	1746.46	-0.504699	0.136123	8.87208661755856e-06	0.00016647	Dock5
ENSMUSG00000045128	22507.8	0.729733	0.0691543	1.53062639612565e-28	1.71012712803493e-25	Rpl18a
ENSMUSG00000045312	989.948	-0.647001	0.178177	1.7466192274697e-06	4.35414813501068e-05	Lhfpl2
ENSMUSG00000045328	700.524	-0.514938	0.125974	1.72800307182773e-06	4.32528671135698e-05	Cenpe
ENSMUSG00000045348	113.071	-0.983799	0.327386	8.29746805640065e-07	2.29675410840459e-05	Nyap1
ENSMUSG00000046179	460.448	-0.639949	0.167559	9.47857140383358e-07	2.57724872905121e-05	E2f8
ENSMUSG00000046330	10330.2	0.613643	0.1062	9.58115991506157e-11	6.92661502094745e-09	Rpl37a
ENSMUSG00000046410	780.512	-0.620588	0.119854	2.48331337574468e-09	1.33274765886036e-07	Kcnk6
ENSMUSG00000046572	90.1357	-0.706922	0.228551	5.12122693103655e-06	0.000106678	Zfp518b
ENSMUSG00000046733	3740.65	-0.652598	0.162061	3.50078747901629e-07	1.10603285648098e-05	Gprc5a
ENSMUSG00000047109	107.766	0.988426	0.319298	5.81462447862862e-07	1.69742838105334e-05	Cldn14
ENSMUSG00000047117	87.0103	-0.894375	0.420129	2.17185164509863e-05	0.000350289	Ankdd1b
ENSMUSG00000047215	22509.9	0.587504	0.0900761	1.28741267162896e-12	1.34087302833219e-10	Rpl9
ENSMUSG00000047344	86.4813	-1.84066	0.355472	9.53585217658783e-10	5.50214193663214e-08	Lancl3
ENSMUSG00000047501	462.045	-1.29166	0.167083	3.98757552576945e-18	8.57110529470027e-16	Cldn4
ENSMUSG00000047586	141.909	-1.15341	0.237408	1.73421389774639e-10	1.18408271129462e-08	Nccrp1
ENSMUSG00000047617	318.216	0.519706	0.135269	4.37081235700283e-06	9.3259173381189e-05	Paxx
ENSMUSG00000047675	23524.4	0.548169	0.0761378	1.9090948431635e-14	2.57832699148125e-12	Rps8
ENSMUSG00000047676	454.077	0.629827	0.204149	1.3712210852652e-05	0.000238364	Rpsa-ps10
ENSMUSG00000047728	348.279	0.593787	0.144199	5.35893429064197e-07	1.59085271574855e-05	Ly6g2
ENSMUSG00000047888	1722.32	-0.568827	0.113951	1.30116759891165e-08	5.96692156366572e-07	Tnrc6b
ENSMUSG00000048351	388.824	0.560226	0.156829	6.9967822750709e-06	0.000137585	Coa7
ENSMUSG00000048371	844.792	-0.526922	0.100567	6.15314488901031e-09	3.11202266197271e-07	Pdp2
ENSMUSG00000048758	11554.9	0.532155	0.0824845	4.20137324732828e-12	3.82138160240744e-10	Rpl29
ENSMUSG00000048905	774.461	-0.737207	0.211847	9.56595953255982e-07	2.59260405005642e-05	Bnip5
ENSMUSG00000049076	2144	-0.552014	0.116157	5.33921813002503e-08	2.09645338076702e-06	Acap2
ENSMUSG00000049493	4807.74	-0.553414	0.126253	2.922362967322e-07	9.28057903575902e-06	Pls1
ENSMUSG00000049517	6227.69	0.661048	0.0764036	3.78195929318762e-20	1.13366535886039e-17	Rps23
ENSMUSG00000049580	765.21	-0.598713	0.140378	2.68127703068414e-07	8.64905372889977e-06	Tsku
ENSMUSG00000049751	3446.78	0.587717	0.0830899	2.85789719728482e-14	3.73654856964154e-12	Rpl36al
ENSMUSG00000049760	2468.36	0.571504	0.103402	7.11743107336242e-10	4.28790332802079e-08	Micos13
ENSMUSG00000049960	888.617	0.541208	0.0925486	1.64228638151807e-10	1.13085927197079e-08	Mrps16
ENSMUSG00000050103	269.88	0.955374	0.196305	2.38578577483826e-10	1.576414364127e-08	Agmo
ENSMUSG00000050296	240.926	-0.646054	0.344907	0.000211246	0.00228203	Abca12
ENSMUSG00000050621	13272.2	0.734963	0.118372	1.3174598629026e-12	1.36063711891369e-10	Rps27rt
ENSMUSG00000050860	300.748	-0.595643	0.309364	0.000317475	0.00313395	Phospho1
ENSMUSG00000050914	171.3	0.688772	0.209069	3.29782016557632e-06	7.34242931792263e-05	Ankrd37
ENSMUSG00000050953	162.042	-1.48517	0.284271	1.54508126185567e-10	1.07892322205717e-08	Gja1
ENSMUSG00000051149	564.937	-0.559818	0.203136	8.76456852847969e-05	0.0011014	Adnp
ENSMUSG00000051184	602.893	0.571183	0.104752	1.08345135456126e-09	6.19331030118972e-08	Zfp524
ENSMUSG00000051246	76.0434	0.669502	0.285431	6.23865914287598e-05	0.000830695	Msantd1
ENSMUSG00000051439	983.869	0.625125	0.142054	1.03083107913754e-07	3.72615116547068e-06	Cd14
ENSMUSG00000051910	248.253	-0.694885	0.22841	6.92798474138266e-06	0.00013645	Sox6
ENSMUSG00000052131	55.1583	-0.874661	0.425393	2.91575565835993e-05	0.000439689	Akr1b7
ENSMUSG00000052146	14184.4	0.63506	0.0676263	6.35216603455372e-23	3.39426611150718e-20	Rps10
ENSMUSG00000052305	55.6904	0.592511	0.338035	0.000427551	0.00395976	Hbb-b1
ENSMUSG00000052396	43.5632	-0.536705	0.296576	0.000724774	0.00599023	Mogat2
ENSMUSG00000052397	18179.9	-0.58706	0.144692	7.54263369302133e-07	2.11159380608729e-05	Ezr
ENSMUSG00000053565	3484.38	0.533736	0.0731486	1.12511859119764e-14	1.5713303961158e-12	Eif3k
ENSMUSG00000053931	988.151	0.706257	0.14721	5.29104998849533e-09	2.72079516144801e-07	Cnn3
ENSMUSG00000054150	92.8346	-0.574168	0.295875	0.000392089	0.0037096	Syne3
ENSMUSG00000054169	896.751	1.54244	0.188305	1.42736741890148e-18	3.37352799582676e-16	Ceacam10
ENSMUSG00000054280	850.789	-0.701783	0.169684	1.14665025815376e-07	4.10855150807862e-06	Prr14l
ENSMUSG00000055296	1145.03	-0.520682	0.119575	5.093217894479e-07	1.52672312007676e-05	Tmem245
ENSMUSG00000055385	63.9023	0.565681	0.299129	0.000465135	0.00422195	Rnf212
ENSMUSG00000055485	69.0395	-0.912462	0.295452	8.48487554212558e-07	2.33286622847256e-05	Mtcl2
ENSMUSG00000055553	1572.43	0.50188	0.0960312	9.05560897581398e-09	4.38163127215566e-07	Kxd1
ENSMUSG00000055675	1332.8	-0.864909	0.181933	9.11903728836178e-10	5.33680801304601e-08	Kbtbd11
ENSMUSG00000055748	36312.4	0.535299	0.126557	7.2738237237682e-07	2.050350769842e-05	Gsdmc4
ENSMUSG00000055827	8700.81	0.686368	0.110405	2.46183354145682e-12	2.38235702555152e-10	Gsdmc3
ENSMUSG00000056148	181.592	-0.88992	0.280487	7.13306774689575e-07	2.01994015228914e-05	Rdh9
ENSMUSG00000056293	15788.6	0.927036	0.111867	2.25915266048513e-20	7.11922723009287e-18	Gsdmc2
ENSMUSG00000056973	1514.39	0.64433	0.173721	1.35785525032802e-06	3.48393340846167e-05	Ces1d
ENSMUSG00000057036	12067.6	0.718904	0.0648722	5.54800141855765e-31	1.36369874868147e-27	Gm7536
ENSMUSG00000057113	8834.67	0.54124	0.0771983	8.13685131812529e-14	9.90117848512474e-12	Npm1
ENSMUSG00000057322	5796.87	0.597672	0.0894906	3.94719009561212e-13	4.37035732207865e-11	Rpl38
ENSMUSG00000057406	1202.31	-0.540385	0.145654	5.5102957768009e-06	0.000113058	Nsd2
ENSMUSG00000057465	39.1846	0.867325	0.366467	1.23125033142598e-05	0.000217103	Saa2
ENSMUSG00000057841	15756.1	0.769964	0.0771576	3.25434119722717e-26	2.66639022092813e-23	Rpl32
ENSMUSG00000057863	9156.26	0.627077	0.103957	1.74051173952598e-11	1.43563015293787e-09	Rpl36
ENSMUSG00000058070	128.641	0.554643	0.209866	0.000124664	0.00147926	Eml1
ENSMUSG00000058290	371.646	-0.913875	0.295344	8.23536915426013e-07	2.28471076536923e-05	Espl1
ENSMUSG00000058443	18165	0.605974	0.0773333	7.0603726515765e-17	1.18865725873802e-14	Rpl10-ps3
ENSMUSG00000058546	20364.5	0.680055	0.0859442	1.43245127453061e-17	2.66739790363351e-15	Rpl23a
ENSMUSG00000058558	1617.24	0.602536	0.0914462	6.77419042130971e-13	7.3676814405218e-11	Rpl5
ENSMUSG00000058586	2794.67	0.502731	0.100861	3.16511091915605e-08	1.31416260798743e-06	Serhl
ENSMUSG00000058600	9097.56	0.734203	0.0906167	1.46848945398989e-18	3.40523309236523e-16	Rpl30
ENSMUSG00000058603	7989.65	0.608956	0.0956102	2.646309055984e-12	2.54087017953464e-10	Rpl28-ps1
ENSMUSG00000058656	514.459	-0.595766	0.183839	1.32884387976064e-05	0.000232311	Samd12
ENSMUSG00000058672	190.202	-0.835376	0.180007	2.18986986186133e-09	1.19086285850778e-07	Tubb2a
ENSMUSG00000059291	15133	0.615666	0.0777497	3.21483924424851e-17	5.72614120461076e-15	Rpl11
ENSMUSG00000059461	223.692	0.622984	0.173693	2.83859974199693e-06	6.55759226111698e-05	NA
ENSMUSG00000059534	5698.13	0.503161	0.1056	9.40358070511468e-08	3.44985095121969e-06	Uqcr10
ENSMUSG00000060012	3863.71	-0.538044	0.094519	4.26671067684213e-10	2.67540174583621e-08	Kif13b
ENSMUSG00000060036	29428.3	0.608352	0.0716185	2.96412520683752e-19	8.27934063455298e-17	Rpl3
ENSMUSG00000060126	49161.2	0.62654	0.0816677	1.95467431991328e-16	3.20305965223123e-14	Tpt1
ENSMUSG00000060227	328.657	-0.647877	0.216423	1.43141528624459e-05	0.000247776	Golm2
ENSMUSG00000060586	137.876	1.52607	0.37845	2.83790306677188e-08	1.19855081411087e-06	H2-Eb1
ENSMUSG00000060615	1704.31	2.76386	1.03903	1.27458923099493e-07	4.50135104854245e-06	Ang4
ENSMUSG00000060636	9418.8	0.651636	0.0727006	2.68503764075671e-21	9.70562135438233e-19	Rpl35a
ENSMUSG00000060703	154.928	1.02612	0.197341	2.80411447737771e-11	2.26727413993237e-09	Cd302
ENSMUSG00000060798	238.044	-0.655236	0.136134	9.88408943495823e-09	4.6901721681713e-07	Intu
ENSMUSG00000060938	15836.2	0.815496	0.0759564	6.16551095588848e-30	1.08248756639813e-26	Rpl26
ENSMUSG00000060961	3273.46	-0.685185	0.210743	3.98300190510107e-06	8.61815024888947e-05	Slc4a4
ENSMUSG00000061167	6706.01	0.544785	0.166332	2.3684591703559e-05	0.000375065	Rpl15-ps3
ENSMUSG00000061315	10084.7	0.665785	0.0677109	5.83929889892953e-25	4.22146961575553e-22	Naca
ENSMUSG00000061436	610.829	-0.719081	0.217279	2.16508393516322e-06	5.24830011107612e-05	Hipk2
ENSMUSG00000061477	18899.5	0.683528	0.0782793	1.39047224549881e-20	4.61862267491363e-18	Rps7
ENSMUSG00000061787	13185.5	0.879792	0.0727599	4.00500085461883e-37	1.64071535010885e-33	Rps17
ENSMUSG00000061983	794.754	0.721868	0.126816	3.59383649428975e-11	2.7954588933431e-09	Rps12
ENSMUSG00000062006	9028.15	0.676925	0.0872611	5.11699605890893e-17	8.9082731045369e-15	Rpl34
ENSMUSG00000062054	852.379	0.528693	0.112496	9.3188530588762e-08	3.4290031165745e-06	Iah1
ENSMUSG00000062328	22102.5	0.759537	0.0880497	1.22834627287107e-20	4.19343769266262e-18	Rpl17
ENSMUSG00000062683	194.122	0.594537	0.205767	3.85848785168141e-05	0.00055269	Atp5mc2
ENSMUSG00000062997	9977.16	0.69732	0.077219	7.9453668687058e-22	3.25495196054648e-19	Rpl35
ENSMUSG00000063316	3248.97	0.631467	0.137432	3.89183503514055e-08	1.57337672966702e-06	Rpl27
ENSMUSG00000063320	197.96	0.534026	0.142935	5.43540152522066e-06	0.000111759	Uqcc6
ENSMUSG00000063457	17472.3	0.689038	0.0890711	5.14635793671375e-17	8.9082731045369e-15	Rps15
ENSMUSG00000063556	145.263	0.535331	0.246031	0.000427489	0.00395976	Gm10132
ENSMUSG00000063882	10019.5	0.639456	0.0873673	2.39939084652767e-15	3.46923688280296e-13	Uqcrh
ENSMUSG00000064357	60087.2	0.61802	0.38255	0.000410398	0.00384142	mt-Atp6
ENSMUSG00000064358	141079	0.571114	0.351569	0.000624715	0.00537281	mt-Co3
ENSMUSG00000064373	16475.8	0.623697	0.14269	1.19944173208765e-07	4.28521479283641e-06	Selenop
ENSMUSG00000066406	3340.49	-1.02716	0.0993005	3.50471623543395e-29	5.3841203166854e-26	Akap13
ENSMUSG00000067038	15971.5	0.692836	0.0916359	1.8946809258921e-16	3.14670656475864e-14	Rps12-ps3
ENSMUSG00000067274	59298.3	0.574794	0.0945764	2.6309860776287e-11	2.14137873470574e-09	Rplp0
ENSMUSG00000067288	7519.36	0.653363	0.0749971	2.47771165189689e-20	7.61276905045318e-18	Rps28
ENSMUSG00000067870	6196.94	0.701949	0.0910935	5.45575413580297e-17	9.31266921236369e-15	NA
ENSMUSG00000067916	162.821	-0.653622	0.184323	2.17521466158577e-06	5.26247799033251e-05	Zfp991
ENSMUSG00000068086	304.036	0.554402	0.253361	0.000327686	0.00322003	Cyp2d9
ENSMUSG00000068196	667.338	-0.837563	0.229865	1.76349358297429e-07	5.9379003108915e-06	Col8a1
ENSMUSG00000068240	21713.3	0.655022	0.081983	1.07809270614959e-17	2.07027489977788e-15	Uba52rt
ENSMUSG00000068284	4175.88	-0.573702	0.118518	2.60375406276124e-08	1.11888592417257e-06	Usf3
ENSMUSG00000068547	2079.28	-1.57074	0.441265	1.57895783572245e-07	5.42050050308072e-06	Clca4a
ENSMUSG00000069601	1443.84	-0.670964	0.165863	2.52992020600525e-07	8.24740565830359e-06	Ank3
ENSMUSG00000069833	17607.9	-0.659214	0.111179	2.10433560735737e-11	1.72415230762814e-09	Ahnak
ENSMUSG00000069917	30.2047	0.640718	0.453951	0.000449745	0.00411263	Hba-a2
ENSMUSG00000069919	33.8057	0.52446	0.450298	0.00132223	0.00961553	Hba-a1
ENSMUSG00000070031	141.893	0.738943	0.257187	7.16626046183594e-06	0.000140021	Sp140
ENSMUSG00000070034	198.702	0.843329	0.172407	5.73120007302997e-10	3.52182244487692e-08	Sp110
ENSMUSG00000070044	187.611	-0.629897	0.16542	1.13516831738735e-06	2.98102961980566e-05	Fam149a
ENSMUSG00000070047	8009.69	-0.922772	0.0993008	2.96588134675474e-24	1.73574675007694e-21	Fat1
ENSMUSG00000070327	1755.12	-0.80379	0.10996	2.63325788047628e-16	4.20295316247448e-14	Rnf213
ENSMUSG00000070343	1190.73	0.669022	0.140671	1.08073184611752e-08	5.01214882595636e-07	Gm10288
ENSMUSG00000070565	186.055	-0.552324	0.163375	1.51180834348733e-05	0.000258057	Rasal2
ENSMUSG00000071415	20366.7	0.73934	0.0851228	9.73173284020087e-21	3.4172284744591e-18	Rpl23
ENSMUSG00000072244	143.719	-0.539041	0.168128	3.19072575002469e-05	0.000473028	Trim6
ENSMUSG00000072941	36.9498	0.556635	0.356283	0.000771674	0.00630157	Sod3
ENSMUSG00000073421	197.096	1.77696	0.333842	4.157934965761e-10	2.62056516560014e-08	H2-Ab1
ENSMUSG00000073640	4215.66	0.569689	0.0669954	4.53013951960479e-19	1.21033510208571e-16	Rpl27-ps3
ENSMUSG00000073643	321.433	-0.552486	0.151867	6.12114881035726e-06	0.000123124	Wdfy1
ENSMUSG00000073702	9643.09	0.70832	0.101893	1.34508886803862e-14	1.83679357646607e-12	Rpl31
ENSMUSG00000074004	753.866	-0.670512	0.192609	2.1912926915148e-06	5.28259513840957e-05	B3gnt6
ENSMUSG00000074129	28246.5	0.614671	0.108977	2.10478715035177e-10	1.41354284578269e-08	Rpl13a
ENSMUSG00000074183	444.872	0.6735	0.143827	1.44419274746983e-08	6.52541502441332e-07	Gsta1
ENSMUSG00000074207	29381.5	0.730177	0.116124	8.53716697417308e-13	9.12363322718149e-11	Adh1
ENSMUSG00000074682	42.6594	-1.07112	0.484608	9.82113438414667e-06	0.000179883	Zcchc3
ENSMUSG00000074802	172.135	-0.810374	0.293652	5.31663352768769e-06	0.000110002	Gas2l3
ENSMUSG00000076609	39.6219	1.77145	0.418607	2.80362610764938e-08	1.192268680381e-06	Igkc
ENSMUSG00000078193	1181.18	0.670026	0.117355	6.66513514985546e-11	4.93460909588696e-09	Rpl35rt
ENSMUSG00000078517	158.735	-0.661353	0.242741	2.60831274422051e-05	0.000405261	Emc1
ENSMUSG00000078784	1007.63	0.582875	0.14785	1.27109689230462e-06	3.3027020732397e-05	Rbis
ENSMUSG00000078897	147.413	0.612193	0.246252	8.61076493011259e-05	0.00108683	Gm4724
ENSMUSG00000079427	298.17	0.514899	0.117786	5.08333227025758e-07	1.52672312007676e-05	Mthfsl
ENSMUSG00000079435	6160.34	0.938766	0.10066	1.80041300696418e-24	1.22928199197721e-21	Rpl36a
ENSMUSG00000079507	152.666	-0.627767	0.226792	3.49529649321849e-05	0.000508971	H2-Q1
ENSMUSG00000079547	63.2551	2.15492	0.365148	4.47332346011234e-11	3.43607158279879e-09	H2-DMb1
ENSMUSG00000079553	405.422	-0.541251	0.146208	5.61539110028901e-06	0.000114707	Kifc1
ENSMUSG00000079641	8097.53	0.803043	0.0916478	1.98383054634574e-21	7.38826588320881e-19	Rpl39
ENSMUSG00000082193	35.7053	0.641892	0.342785	0.000219666	0.00235576	Rpl5-ps1
ENSMUSG00000082895	387.072	0.522684	0.161324	3.56760478214506e-05	0.000516441	Rpsa-ps9
ENSMUSG00000083282	334.395	0.584826	0.219396	7.90684918393222e-05	0.00100909	Ctsf
ENSMUSG00000084174	21597.9	1.11989	0.147428	3.02309723851435e-18	6.6346187609538e-16	Sycn
ENSMUSG00000084416	9971.26	0.739597	0.10176	8.9109106251537e-16	1.35203816769307e-13	Rpl10a-ps1
ENSMUSG00000085342	36.6989	0.759872	0.453681	0.000134744	0.00158318	NA
ENSMUSG00000086583	4653.75	1.3078	0.191962	3.63838809149746e-15	5.19951042377951e-13	Gm15500
ENSMUSG00000090137	5056.72	0.612116	0.102623	3.20809177059228e-11	2.52740050388328e-09	Uba52
ENSMUSG00000090553	1153.73	0.594552	0.0954204	7.76716776504534e-12	6.67541900925925e-10	Snrpe
ENSMUSG00000090862	8575.53	0.709832	0.081775	1.53333166482824e-20	4.95911741072079e-18	Rps13
ENSMUSG00000091618	79.5522	-1.06375	0.576014	2.80104612790988e-05	0.000428783	H60c
ENSMUSG00000093674	25712.3	0.619748	0.0897233	6.08634423977963e-14	7.56859312459477e-12	Rpl41
ENSMUSG00000093930	6191.87	-0.619015	0.168007	2.09634918265801e-06	5.11193084421962e-05	Hmgcs1
ENSMUSG00000094622	52.4551	-0.648346	0.321057	0.000156742	0.00178202	Gm3055
ENSMUSG00000095079	34.6709	0.703007	0.452023	0.000238922	0.00251832	Igha
ENSMUSG00000095597	4255.34	0.768987	0.215936	4.91154367796288e-07	1.48311724329641e-05	NA
ENSMUSG00000096054	328.573	-0.636621	0.212369	1.63242747375743e-05	0.000275963	Syne1
ENSMUSG00000096617	54.9775	0.544624	0.284207	0.000572916	0.00501506	Gm5559
ENSMUSG00000096696	231.779	0.525428	0.15759	2.531504375097e-05	0.000396839	Zfp960
ENSMUSG00000096727	363.473	0.524647	0.165566	4.35014872971872e-05	0.000611709	Psmb9
ENSMUSG00000096852	540.776	0.566322	0.242269	0.000211306	0.00228203	Cyp2d12
ENSMUSG00000098274	10627.9	0.749379	0.0731332	2.85540439631142e-27	2.69945538697441e-24	Rpl24
ENSMUSG00000099980	274.98	0.605545	0.136179	1.09386166671121e-07	3.93086546312302e-06	Gm5619
ENSMUSG00000100755	8820.6	0.630862	0.0764364	1.69915773586191e-18	3.86715714328572e-16	Rps23-ps1
ENSMUSG00000100862	485600	0.509733	0.327068	0.00127163	0.00934149	Atp6-ps
ENSMUSG00000101249	164810	1.43698	0.242432	2.76705190145792e-12	2.63620681154401e-10	NA
ENSMUSG00000102070	450086	0.820041	0.248935	7.87214559406707e-07	2.19883339434282e-05	NA
ENSMUSG00000102802	3165.52	-0.630605	0.174779	2.37069237864835e-06	5.62467361652282e-05	NA
ENSMUSG00000105388	2500.11	1.00179	0.0738676	5.29544016880788e-46	3.25404798373244e-42	Rpl36a-ps2
ENSMUSG00000109305	70.0513	-0.706691	0.27161	2.2020696647158e-05	0.000354698	Smim38
ENSMUSG00000110573	3509.74	0.609341	0.0966949	4.06580367420317e-12	3.72900948925052e-10	Gm5485
ENSMUSG00000112129	376.558	0.932991	0.208308	1.97118252483177e-09	1.09125374910732e-07	Pbld1
ENSMUSG00000121485	370.715	-0.73839	0.137209	1.64706110400954e-10	1.13085927197079e-08	Gpr137b-ps
ENSMUSG00000121777	26768.3	0.612073	0.0755425	7.58897210136687e-18	1.55447445209665e-15	NA
ENSMUSG00000121784	20661.7	0.647904	0.0697975	1.48750354526313e-22	7.31256742851356e-20	Gm10275
ENSMUSG00000121793	5628.57	0.520598	0.109862	8.56442346279072e-08	3.1992937494741e-06	Gm10175
